# Supplementary material for: The Effect of ‘Hydraulic‐Visual’ Interaction on the Intensity of Fish Schooling in the Upstream Movement of Juvenile Silver Carp
Source: Ecol Evol. 2026 May 14;16(5):e73659. doi: 10.1002/ece3.73659 (PMC13175714; doi:10.1002/ece3.73659)
Supplement: Supplementary file 1 — Data S1: ece373659‐sup‐0001‐Supinfo.zip [file ECE3-16-e73659-s001.zip]

Archive with 6 entries (6 files):
- 3_11-1705Fish trajectory.xlsx
- 3_1505Fish trajectory.xlsx
- 3_1605Fish trajectory.xlsx
- 3_1705Fish trajectory.xlsx
- 3_11-1505Fish trajectory.xlsx
- 3_11-1605Fish trajectory.xlsx
