# Supplementary material for: The Effect of ‘Hydraulic‐Visual’ Interaction on the Intensity of Fish Schooling in the Upstream Movement of Juvenile Silver Carp
Source: Ecol Evol. 2026 May 14;16(5):e73659. doi: 10.1002/ece3.73659 (PMC13175714; doi:10.1002/ece3.73659)
Supplement: Supplementary file 1 — Data S1: ece373659‐sup‐0001‐Supinfo.zip [file ECE3-16-e73659-s001.zip › 3_11-1705Fish trajectory.xlsx]

## Sheet: 170501
质量_A			0	质量_A			4	质量_A			4	质量_A			4	质量_A			3	质量_A			3
t	x	y		t	x	y		t	x	y		t	x	y		t	x	y		t	x	y
0	0.643178	1.66799		0	0.633452	0.693211		0	0.665617	1.02239		0	0.129075	0.52168		0	0.236853	0.671084		0	1.11516	0.443456
1	1.29677	1.50833		1	0.860538	1.03982		1	1.69865	0.825365		1	1.37143	0.516302		1	0.952347	0.838855		1	1.34341	1.30428
2	2.13995	1.52829		2	2.19318	0.980057		2	2.63052	0.266247		2	2.68907	0.66689		2	1.60369	1.41618		2	1.36298	1.72817
3	3.26752	1.00941		3	4.20708	0.920298		3	2.90741	-0.351446		质量_B				质量_B				3	1.4608	1.95642
质量_B				质量_B				质量_B				t	x	y		t	x	y		4	1.44123	2.13902
t	x	y		t	x	y		t	x	y		19	0.408739	0.709915		25	0.0690822	0.562526		质量_B
0	0.194146	1.60812		4	0.573692	0.980057		7	0.415345	0.84134		20	1.0326	0.817478		26	0.547723	0.804314		t	x	y
1	0.777888	1.66799		5	0.627476	0.944202		8	0.607043	1.10759		21	1.08639	0.790587		27	0.977019	1.15959		26	0.710834	0.130428
2	1.23051	1.67859		6	1.11153	0.992009		9	0.638992	1.18746		22	1.33916	0.838991		28	1.20894	1.29776		27	0.906476	0.267378
3	1.74081	1.66799		7	1.76888	1.05774		10	0.83069	1.11824		23	1.71563	0.731428		质量_C				28	0.952126	0.469542
4	2.31458	1.62309		8	2.57564	0.968105		11	1.01174	1.07031		24	2.17277	0.817478		t	x	y		29	1.0369	0.749962
5	2.74365	1.66799		9	3.71705	0.806755		12	1.37916	1.02239		25	2.52235	0.758318		26	0.261525	0.764838		30	1.14125	0.984733
6	3.21763	1.50833		10	4.45807	1.1175		13	1.8158	0.79874		26	2.79664	0.876638		27	0.774707	1.00169		31	1.29776	1.21298
质量_C				质量_C				14	1.91165	0.708216		27	2.98487	0.95731		28	1.09545	1.24841		32	1.23907	1.44775
t	x	y		t	x	y		15	1.9223	0.686917		质量_C				质量_D				33	1.38254	1.72165
1	0.418662	1.60313		4	0.478077	0.806755		16	1.92763	0.681592		t	x	y		t	x	y		34	1.59122	1.86512
2	0.942533	1.67298		5	0.501981	0.824682		17	1.91698	0.702891		19	0.0430252	0.634621		89	0.13323	0.527985		35	1.78035	1.89773
3	1.53126	1.65801		6	0.770899	0.986033		18	1.84243	0.702891		20	0.392605	0.699159		90	0.246722	0.705625		质量_C
4	2.14494	1.58816		7	1.52985	1.07567		19	1.9862	0.665617		21	0.844369	0.822856		91	0.616805	0.769773		t	x	y
5	2.6289	1.60812		8	2.34258	1.00994		20	2.40687	0.447295		22	1.0326	0.779831		92	0.873396	0.759904		26	0.632577	0.0391285
6	2.9981	1.53328		9	3.34056	0.746995		21	2.87014	0.106499		23	1.51126	0.774453		93	1.12505	0.96715		27	0.795612	0.202164
质量_D				10	4.35647	1.01591		22	3.06184	-0.127798		24	1.98991	0.758318		94	1.35204	1.14972		28	0.945605	0.37172
t	x	y		质量_D				质量_C				25	2.28033	0.8121		95	1.54448	1.35697		29	0.92604	0.632577
43	0.982447	1.31874		t	x	y		t	x	y		26	2.68907	0.763697		质量_E				30	1.08255	0.873869
44	1.38658	1.35367		45	0.256966	0.699187		7	0.303521	0.740166		27	2.88269	0.903528		t	x	y		31	1.2195	1.08908
45	1.99028	1.26885		46	0.705163	0.962129		8	0.569768	0.958488		28	3.05479	0.935797		90	0.143099	0.606936		32	1.24559	1.32385
46	2.47423	1.23393		47	0.908346	1.23105		9	0.681592	1.12889		质量_D				91	0.498378	0.809248		33	1.33037	1.57818
47	2.85341	1.14412		48	1.35654	1.17129		10	0.697566	1.19811		t	x	y		92	0.784576	0.784576		34	1.48688	1.77382
48	3.24757	1.12416		49	1.90633	1.06372		11	0.899914	1.14486		78	0.548571	0.387226		93	1.00663	0.893134		35	1.66948	1.89121
质量_E				50	2.74297	0.938226		12	1.36851	1.08629		79	1.08101	0.322689		94	1.24348	1.0461		质量_D
t	x	y		51	4.16524	0.752971		13	1.76788	0.862639		80	1.47361	0.354958		95	1.49514	1.204		t	x	y
43	0.837759	1.3387		52	4.56563	1.02189		14	1.9223	0.745491		81	1.98454	0.548571						93	0.893433	0.149992
44	1.25187	1.31874		质量_E				15	1.9223	0.734841		82	2.12975	0.602352						94	1.0043	0.378242
45	1.81066	1.18902		t	x	y		16	1.86373	0.681592		83	2.18353	0.575462						95	1.14777	0.547799
46	2.38941	1.20898		45	0.119519	0.633452		17	1.88503	0.766791		84	2.1405	0.650756						96	1.30677	0.797324
47	2.76361	1.1092		46	0.579668	0.800779		18	1.8722	0.726289		85	2.14588	0.763697						97	1.38525	1.09279
48	3.16774	1.03935		47	0.848586	1.15934		19	1.84905	0.683501		86	2.27496	0.860503						98	1.36217	1.40672
				48	1.02787	1.19519		20	2.28493	0.552109		87	2.45243	0.817478						99	1.49605	1.58215
				49	1.67327	1.07567		21	2.75841	0.177068		88	2.66756	1.01109						100	1.64378	1.57292
				50	2.37246	0.90237		22	3.02213	-0.0193253		89	2.93109	0.968066						质量_E
				51	3.80669	0.705163		质量_D				90	3.08706	0.903528						t	x	y
				52	4.49392	1.08762		t	x	y		质量_E								93	0.897145	0.0500102
								49	0.210904	0.631578		t	x	y						94	0.967023	0.263756
								50	0.311906	0.614744		78	0.198991	0.457142						95	1.09856	0.428176
								51	0.586857	0.68769		79	0.973444	0.236638						96	1.19721	0.695358
								52	0.586857	0.884084		80	1.25311	0.322689						97	1.34108	1.01187
								53	0.536356	1.07487		81	1.85546	0.43563						98	1.29175	1.34482
								54	0.440965	1.18148		82	2.05445	0.60773						99	1.42329	1.56267
								55	0.412909	1.25443		83	2.18353	0.623865						100	1.57538	1.612
								56	0.452187	1.15903		84	2.10285	0.58084						101	1.65759	1.48868
								57	0.457799	1.12537		85	2.09748	0.683024
								58	0.424131	1.01875		86	2.14588	0.817478
								59	0.429742	0.923362		87	2.30185	0.801344
								60	0.429742	0.934585		88	2.57613	0.951932
								61	0.46341	0.900917		89	2.79126	1.00571
								62	0.457799	0.844805		90	2.98487	0.946554
								63	0.491466	0.743803
								64	0.474632	0.704524
								65	0.351185	0.743803
								66	0.407297	0.794304
								67	0.429742	0.654023
								68	0.384852	0.771859
								69	0.474632	0.788693
								70	0.502688	0.884084
								71	0.687859	0.900917
								72	0.570023	0.721358
								73	0.788861	0.682079
								74	1.22093	0.872861
								75	1.81572	0.923362
								76	2.02894	0.631578
								77	2.48345	0.227569
								78	2.58446	-0.0193253
								79	2.73035	-0.277442
								80	2.87624	-0.468224
								81	3.10069	-0.389667
								质量_E
								t	x	y
								49	0.0762345	0.553021
								50	0.222127	0.536187
								51	0.440965	0.698913
								52	0.491466	0.771859
								53	0.55319	0.968252
								54	0.384852	1.18148
								55	0.395179	1.21319
								56	0.368521	1.1234
								57	0.381149	1.13743
								58	0.303981	0.980285
								59	0.302578	0.894698
								60	0.325027	0.851204
								61	0.336251	0.898908
								62	0.39097	0.85401
								63	0.424644	0.845591
								64	0.423241	0.743168
								65	0.322221	0.72072
								66	0.299772	0.810515
								67	0.334848	0.741765
								68	0.301175	0.744572
								69	0.318011	0.696868
								70	0.39097	0.779648
								71	0.486378	0.78526
								72	0.549515	0.804903
								73	0.51023	0.604266
								74	1.04479	0.71651
								75	1.75159	1.02223
								76	1.86967	0.696957
								77	2.33975	0.396193
								78	2.59595	0.0686949
								79	2.52466	-0.158549
								80	2.82543	-0.372425
								81	2.9992	-0.421438

## Sheet: 170502
质量_A			0	质量_A			29	质量_A			10	质量_B			51	质量_A			15	质量_A			8
t	x	y		t	x	y		t	x	y		t	x	y		t	x	y		t	x	y
0	0.536646	1.27645		0	0.481297	0.563152		0	0.194551	0.76673		1	0.251546	0.428581		0	0.112697	0.727552		0	0.748402	0.234282
1	0.542236	1.25968		1	0.885563	0.570162		1	0.658031	1.05152		2	0.351417	0.400047		1	0.287547	0.787207		1	0.819988	0.449041
2	0.821754	1.27645		2	1.32254	0.696349		2	0.920483	1.07386		3	0.913193	0.54272		2	0.489139	0.912688		2	0.878558	0.644276
3	1.14599	1.29602		3	1.96516	0.955734		3	1.02266	0.985862		4	1.01841	0.62654		3	0.645476	0.992913		3	0.917605	0.728878
4	1.81125	1.03607		4	2.54469	0.986112		4	1.11037	0.998391		5	1.14682	0.580172		4	0.824441	1.05874		4	1.02824	0.917605
5	2.0684	1.0165		5	3.31116	0.869272		5	1.49564	0.898157		6	1.23599	0.590872		5	0.974606	1.21919		5	1.23649	1.1584
6	2.11313	0.893513		6	3.75515	0.780474		6	1.96236	0.741541		7	1.4072	0.779914		6	1.1474	1.34261		6	1.37315	1.39919
7	2.183	0.921465		7	4.09866	0.983775		7	2.33511	0.528543		8	1.57127	0.687177		质量_B				7	1.47728	1.62045
8	2.14667	0.935441		8	4.36973	1.10062		8	2.37896	0.365662		9	1.72286	0.703227		t	x	y		8	1.48379	1.71156
9	2.15505	0.935441		9	4.53564	1.08426		9	2.49799	0.218443		10	1.94044	0.769214		1	0.132873	0.793464		9	1.46386	1.74508
10	2.28643	0.955007		质量_B				10	2.52931	0.127605		11	2.11343	0.895836		2	0.326238	0.861796		质量_B
11	2.57153	1.08079		t	x	y		11	2.66713	0.115076		12	2.24362	0.990357		3	0.462902	0.963567		t	x	y
12	2.6498	1.12551		0	0.432224	0.504732		12	2.74231	0.0868851		13	2.63241	0.963606		4	0.651906	1.01009		0	0.662887	0.147533
13	2.66657	1.12272		1	0.792091	0.630919		13	2.75797	0.0649588		14	2.99979	0.943988		5	0.804562	1.12785		1	0.733828	0.335679
14	2.63023	1.08079		2	1.17076	0.740484		14	2.67653	0.0211063		15	3.10858	1.00284		6	0.986296	1.27179		2	0.777009	0.52074
15	2.63862	1.18701		3	1.46504	0.930294		15	2.69219	-0.0258786		质量_C				7	1.16948	1.42444		3	0.835611	0.64103
16	2.64141	1.15906		4	2.136	0.893509		16	2.69846	-0.0509372		t	x	y		质量_C				4	0.915805	0.847682
17	2.7057	1.05004		5	2.83639	0.956779		17	2.6734	-0.119848		2	0.0928221	0.532019		t	x	y		5	1.11012	1.05433
18	2.7057	1.03607		6	3.62506	0.808168		18	2.72351	-0.097922		3	0.340717	0.441065		1	0.137235	0.706232		6	1.26742	1.32576
19	2.73365	1.0193		7	4.08855	0.840539		19	2.72038	-0.126113		4	0.771691	0.642648		2	0.289891	0.793464		7	1.38463	1.49848
20	2.7057	1.01371		8	4.38577	1.00975		20	2.71099	-0.144907		5	0.989952	0.596593		3	0.428009	0.866158		8	1.41239	1.61569
21	2.7057	0.996935		9	4.55498	0.974436		21	2.69532	-0.166833		6	1.18418	0.636641		4	0.563219	0.905412		9	1.50183	1.70822
22	2.70291	0.980164		质量_C				22	2.7611	-0.151172		7	1.33036	0.682696		5	0.792931	0.999914		质量_C
23	2.75043	1.00253		t	x	y		23	2.80809	-0.163701		8	1.48654	0.716737		6	1.04445	1.202		t	x	y
24	2.78397	1.00253		0	0.321953	0.635112		24	2.85507	-0.163701		9	1.65074	0.786821		7	1.20292	1.32704		0	0.697804	0.0577793
25	2.80633	0.977369		1	0.636873	0.580205		25	2.83941	-0.21695		10	1.93108	0.698715		质量_D				1	0.766503	0.230901
26	2.8818	0.957802		2	0.983725	0.634711		26	2.86447	-0.226347		11	2.12731	0.818859		t	x	y		2	0.813219	0.423259
27	3.09144	0.957802		3	1.35205	0.813091		27	2.8676	-0.220083		12	2.22943	0.916976		2	0.148101	0.775212		3	0.920389	0.615617
质量_B				4	1.90866	0.89072		28	2.86134	-0.248274		13	2.45971	0.838883		3	0.307559	0.813702		4	1.00832	0.799731
t	x	y		5	2.5908	1.00138		29	2.92712	-0.151172		14	2.9563	0.854902		4	0.470683	0.865022		5	1.16496	0.9756
0	0.574156	1.22121		6	3.44472	0.766844		30	2.91772	-0.21695		15	3.10648	1.07717		5	0.657634	0.894347		6	1.30785	1.17895
1	0.575553	1.21702		7	3.96665	0.755283		31	2.93025	-0.260803		质量_D				6	0.859248	1.13262		7	1.42052	1.42902
2	0.888504	1.18908		8	4.32671	0.955135		32	2.92398	-0.276464		t	x	y		7	1.08652	1.27741		8	1.51945	1.61588
3	1.27178	1.17862		9	4.47041	1.14343		33	2.89266	-0.245141		3	0.146945	0.514495		8	1.23132	1.4552		9	1.54418	1.61862
4	1.56527	1.03886		质量_D				34	2.90519	-0.210686		4	0.541416	0.490467		质量_E				质量_D
5	1.87274	0.904694		t	x	y		35	2.91459	-0.238877		5	0.977937	0.540527		t	x	y		t	x	y
6	2.0097	0.876742		0	0.192573	0.492667		36	2.93025	-0.226347		6	1.13012	0.540527		2	0.0253001	0.696399		1	0.67582	0.17869
7	2.07679	0.854381		1	0.587323	0.59507		37	2.99603	-0.226347		7	1.26828	0.586582		3	0.214084	0.709229		2	0.733528	0.362804
8	2.06281	0.887923		2	0.944085	0.603329		38	2.98037	-0.288994		8	1.43048	0.656665		4	0.386372	0.756883		3	0.826958	0.538674
9	2.06281	0.893513		3	1.10925	0.656182		39	2.79869	-0.31092		9	1.55262	0.656665		5	0.536666	0.799039		4	0.936877	0.7063
10	2.26127	1.05004		4	1.61962	0.90063		40	2.72978	-0.254538		10	1.77689	0.706725		6	0.741945	0.978658		5	1.03855	0.923389
11	2.47389	0.982092		5	2.2902	0.965045		41	2.82375	-0.367302		11	1.99115	0.878931		7	0.961888	1.13079		6	1.2474	1.13773
12	2.56484	0.971		6	3.05492	0.837866		42	2.80809	-0.323449		12	2.13932	1.02911		8	1.14517	1.29574		7	1.33258	1.37131
13	2.62696	1.17953		7	3.94187	0.984865		43	2.84254	-0.257671		13	2.37961	0.814854		质量_A				8	1.45899	1.49222
14	2.57372	1.18397		8	4.18632	1.0691		44	2.89266	-0.213818		14	2.77008	0.880933		t	x	y		9	1.42052	1.62137
15	2.58481	1.16178		9	4.43242	1.19958		45	2.92398	-0.232612		15	2.98433	1.02711		7	1.30991	1.50924		质量_E
16	2.58481	1.07305		质量_E				46	2.93964	-0.232612		质量_E								t	x	y
17	2.56706	1.01537		t	x	y		47	2.98037	-0.301523		t	x	y						1	0.672301	0.0138583
18	2.5715	0.982092		0	0.0505295	0.461285		48	2.98976	-0.242009		0	0.0736218	0.574816						2	0.802095	0.235374
19	2.65802	0.92885		1	0.529515	0.467892		49	3.03675	-0.210686		1	0.124591	0.540837						3	0.873049	0.482849
20	2.63805	0.897792		2	0.778917	0.638014		50	3.07433	-0.242009		2	0.554995	0.464384						4	1.01669	0.652447
21	2.61809	0.902228		3	0.96886	0.641317		质量_B				3	0.0288041	0.56856						5	1.08764	0.842812
22	2.61587	0.875607		4	1.39169	0.791619		t	x	y		4	0.271093	0.466438						6	1.23993	0.977798
23	2.73788	0.917757		5	2.10191	0.839518		0	0.149649	0.677966		5	1.01398	0.656665						7	1.33685	1.22008
24	2.79334	0.931068		6	2.81378	0.775103		1	0.357584	0.80496		6	1.15615	0.694711						8	1.45626	1.38103
25	2.80887	0.908884		7	3.79818	0.600025		2	0.669892	0.93196		7	1.25226	0.756785						9	1.54798	1.51774
26	2.86877	0.85786		8	4.23587	0.877506		3	0.898714	1.06378		8	1.38242	0.754782
27	3.12167	0.902228		9	4.34983	0.988169		4	0.993228	1.05383		9	1.52859	0.792828
质量_C								5	1.21956	1.03394		10	1.70881	0.736761
t	x	y						6	1.66477	0.730496		11	1.869	0.866916
0	0.512799	1.17066						7	2.19952	0.5937		12	2.00316	1.0171
1	0.512799	1.17066						8	2.38358	0.461878		13	2.23544	0.967036
2	0.876621	1.13073						9	2.49053	0.305184		14	2.59587	0.832876
3	1.16058	1.1995						10	2.62981	0.21067		15	2.88221	0.898955
4	1.5599	1.08858						11	2.67458	0.173362		16	3.01837	1.0231
5	1.81058	0.848986						12	2.67458	0.180824		质量_A
6	2.01024	0.795744						13	2.61986	0.10372		t	x	y
7	1.95256	0.771341						14	2.63976	0.108695		3	1.01802	0.599009
8	1.93703	0.811273						15	2.62981	0.0365658		4	1.20227	0.627599
9	1.99693	0.82902						16	2.59499	-0.0380503		5	1.29758	0.570418
10	2.06348	0.837894						17	2.65966	-0.0355631		6	1.38773	0.596254
11	2.38959	1.05086						18	2.66712	-0.0604352		7	1.48219	0.686214
12	2.59812	1.20837						19	2.67458	-0.0654096		8	1.6846	0.744688
13	2.58703	1.30598						20	2.68204	-0.0753584		9	1.88891	0.729818
14	2.59146	1.25496						21	2.54027	-0.08282		10	2.08219	0.777012
15	2.51604	1.13073						22	2.64225	-0.0753584		11	2.23725	0.900616
16	2.55597	0.94216						23	2.65966	-0.0753584		12	2.48895	0.907358
17	2.59368	0.94216						24	2.69696	-0.0529736		13	2.69571	0.893874
18	2.62252	0.92885						25	2.83376	-0.130077		14	3.11147	0.98152
19	2.58703	1.07305						26	2.8064	-0.261899
20	2.61143	1.03977						27	2.80889	-0.239514
21	2.58703	1.01981						28	2.89097	-0.162411
22	2.53157	0.915539						29	2.87853	-0.184795
23	2.60478	0.948815						30	2.87853	-0.10023
24	2.65136	0.966563						31	2.88848	-0.179821
25	2.66245	0.924413						32	2.89594	-0.214642
26	2.81774	0.924413						33	2.87604	-0.301694
27	3.03293	0.817928						34	2.84868	-0.29672
28	3.11945	0.844549						35	2.81386	-0.331541
质量_D								36	2.84868	-0.279309
t	x	y						37	2.87853	-0.237027
0	0.472198	1.13745						38	2.93325	-0.232052
1	0.469558	1.13569						39	2.8462	-0.172359
2	0.576923	1.06704						40	2.80391	-0.172359
3	0.776693	1.18849						41	2.83625	-0.271848
4	1.45712	1.04797						42	2.8462	-0.169872
5	1.73375	0.911055						43	2.86112	-0.199719
6	1.84552	0.835612						44	2.94591	-0.173098
7	1.93214	0.869142						45	2.94904	-0.201289
8	1.96148	0.925026						46	2.96314	-0.22948
9	2.07604	0.993484						47	2.90676	-0.262369
10	2.15568	0.877525						48	2.91928	-0.21695
11	2.3387	0.944586						49	2.94278	-0.148039
12	2.50775	1.09268						50	3.00386	-0.177796
13	2.53848	1.13459						51	3.05241	-0.221649
14	2.50914	1.11643						质量_C
15	2.42532	1.26313						t	x	y
16	2.38759	0.966939						0	0.0491676	0.755195
17	2.4826	0.918041						1	0.31609	0.861521
18	2.51613	0.909658						2	0.569722	1.04205
19	2.54547	0.877525						3	0.766868	1.02322
20	2.59716	0.849583						4	0.930787	1.02101
21	2.58878	0.839803						5	1.13347	0.968954
22	2.63907	0.838406						6	1.57207	0.765163
23	2.70893	0.821641						7	2.0306	0.651084
24	2.82209	0.869142						8	2.31856	0.468336
25	2.79415	0.838406						9	2.45479	0.301095
26	2.86261	0.804876						10	2.58327	0.182585
27	2.92548	0.76436						11	2.56998	0.132745
28	3.16299	0.934806						12	2.62203	0.112809
质量_E								13	2.66966	0.153789
t	x	y						14	2.64529	0.120562
0	0.406139	1.06468						15	2.61428	0.121669
1	0.404163	1.06863						16	2.65748	0.0175586
2	0.42491	1.07456						17	2.59324	-0.0267439
3	0.571133	1.21485						18	2.62203	-0.00902286
4	1.28545	1.17929						19	2.63754	-0.0245287
5	1.73301	0.991568						20	2.64308	-0.021206
6	1.81205	0.754451						21	2.6608	-0.12864
7	1.80612	0.790018						22	2.68627	-0.119779
8	1.88417	0.752475						23	2.70399	-0.130855
9	1.92666	0.778162						24	2.72615	-0.129747
10	2.05114	0.774211						25	2.74608	-0.151898
11	2.30703	0.994532						26	2.81918	-0.0909825
12	2.55403	1.18225						27	2.82361	-0.130855
13	2.47005	1.28797						28	2.83247	-0.189555
14	2.51649	1.23955						29	2.82361	-0.200631
15	2.31296	1.11902						30	2.84244	-0.234966
16	2.34754	1.05974						31	2.86902	-0.260439
17	2.58663	1.13087						32	2.86127	-0.292559
18	2.58861	1.10321						33	2.78152	-0.241611
19	2.53723	0.952049						34	2.84576	-0.171834
20	2.49277	0.890793						35	2.8369	-0.210599
21	2.51056	0.785078						36	2.86791	-0.172942
22	2.61627	0.787054						37	2.91665	-0.147468
23	2.60936	0.82855						38	2.91443	-0.149683
24	2.69235	0.855226						39	2.85573	-0.186233
25	2.84153	0.81373						40	2.85241	-0.247149
26	2.76052	0.762355						41	2.70178	-0.251579
27	2.85339	0.778162						42	2.74165	-0.205061
28	3.132	0.99552						43	2.76602	-0.154113
质量_A								44	2.79703	-0.100951
t	x	y						45	2.87899	-0.140823
28	3.31898	1.08491						46	2.91443	-0.167404
质量_B								47	2.92108	-0.206169
t	x	y						48	2.84244	-0.267085
28	3.37127	1.01768						49	2.87234	-0.120887
								50	2.86127	-0.189555
								51	2.9388	-0.257117
								52	2.9975	-0.2693
								质量_D
								t	x	y
								0	0.0448831	0.625095
								1	0.229525	0.646197
								2	0.433511	0.953934
								3	0.700803	0.948659
								4	0.822139	1.0823
								5	0.957543	1.019
								6	1.40244	0.873043
								7	1.92296	0.774568
								8	2.24652	0.561789
								9	2.4382	0.410559
								10	2.57536	0.30329
								11	2.62812	0.239984
								12	2.64043	0.261086
								13	2.62108	0.23295
								14	2.63515	0.243501
								15	2.52612	0.0571005
								16	2.55953	0.0465495
								17	2.59822	0.0236891
								18	2.55602	-0.0695113
								19	2.57888	-0.0765453
								20	2.6035	-0.0607188
								21	2.61229	-0.0273074
								22	2.61405	0.00434561
								23	2.70408	-0.0219043
								24	2.78303	-0.000192898
								25	2.69619	-0.091973
								26	2.74652	-0.203491
								27	2.78007	-0.159081
								28	2.72283	-0.21336
								29	2.78994	-0.205464
								30	2.85705	-0.215333
								31	2.80968	-0.230137
								32	2.79487	-0.202504
								33	2.80672	-0.15612
								34	2.80672	-0.190661
								35	2.87777	-0.164015
								36	2.80968	-0.0949336
								37	2.84224	-0.0682878
								38	2.82349	-0.0791435
								39	2.82251	-0.101842
								40	2.55506	-0.376195
								41	2.60539	-0.267638
								42	2.63007	-0.268625
								43	2.67151	-0.210399
								44	2.71494	-0.138356
								45	2.79389	-0.135396
								46	2.82547	-0.176845
								47	2.77514	-0.181779
								48	2.78303	-0.203491
								49	2.76033	-0.172897
								50	2.85211	-0.0959205
								51	2.88271	-0.170924
								52	2.97646	-0.217307
								质量_E
								t	x	y
								1	0.179636	0.68569
								2	0.41201	0.866364
								3	0.656229	0.887297
								4	0.826484	1.01569
								5	0.862768	1.04081
								6	1.22003	0.99894
								7	1.71405	0.77705
								8	2.10759	0.613772
								9	2.3225	0.368158
								10	2.45926	0.232791
								11	2.52625	0.262097
								12	2.5402	0.227208
								13	2.56114	0.223022
								14	2.56811	0.253724
								15	2.54718	0.151849
								16	2.64347	0.0736995
								17	2.61835	0.0597441
								18	2.51229	-0.0184059
								19	2.53602	-0.00584609
								20	2.51927	0.0262512
								21	2.56253	0.119752
								22	2.53183	-0.0407345
								23	2.54578	-0.0588765
								24	2.55276	0.0122959
								25	2.71464	0.0109003
								26	2.75651	-0.139818
								27	2.73418	-0.176101
								28	2.77744	-0.321237
								29	2.72382	-0.194609
								30	2.76033	-0.139343
								31	2.78994	-0.155133
								32	2.76428	-0.154147
								33	2.82843	-0.116645
								34	2.76231	-0.201517
								35	2.76823	-0.13737
								36	2.78402	-0.20053
								37	2.861	-0.0100617
								38	2.83534	-0.0199305
								39	2.64487	-0.345602
								40	2.56592	-0.0712484
								41	2.65276	-0.0633534
								42	2.67645	-0.0840779
								43	2.72086	-0.0357207
								44	2.70309	-0.0396682
								45	2.76823	-0.0120355
								46	2.81659	-0.0594058
								47	2.81264	-0.121579
								48	2.861	-0.165989
								49	2.82942	-0.179806
								50	2.74652	-0.0890123
								51	2.79191	-0.12454
								52	2.84718	-0.185727
								53	2.9508	-0.226189
								质量_E
								t	x	y
								0	-0.0466508	0.635132
								质量_B
								t	x	y
								53	3.09245	-0.234244

## Sheet: 170503
质量_A			0	质量_A			9	质量_A			14	质量_A			19	质量_A			11	质量_A			4
t	x	y		t	x	y		t	x	y		t	x	y		t	x	y		t	x	y
0	0.598215	1.17678		0	0.550335	0.640648		0	0.206453	0.558371		0	0.0454041	0.887902		0	0.303062	0.80027		0	0.691441	0.339622
1	0.595104	1.19544		1	0.651554	0.619944		1	0.345561	0.68423		1	0.186661	0.872767		1	0.687581	1.08225		1	0.920001	0.580372
2	0.822214	1.351		2	0.835533	0.664625		2	0.400763	0.812298		2	0.229543	0.759257		2	0.957909	1.28034		2	1.02971	0.946068
3	1.10533	1.27633		3	0.848674	0.548981		3	0.614944	0.905036		3	0.358188	0.708808		质量_B				3	1.15161	1.29957
4	1.39155	1.13322		4	0.94592	0.533211		4	0.705474	0.997775		4	0.600343	0.691151		t	x	y		4	1.11199	1.55556
5	1.8091	0.892451		5	1.24291	0.612059		5	0.738595	1.01986		5	1.01655	0.781959		0	0.230819	0.846878		5	1.19732	1.7567
6	2.33292	0.868241		6	1.73177	0.872258		6	0.813669	1.07285		6	1.56896	0.670972		1	0.552417	0.935434		6	1.26741	1.92431
7	2.74669	0.905657		7	2.28108	0.79341		7	0.932904	1.08168		7	1.8086	0.721421		2	0.864693	1.26635		质量_B
8	3.2265	1.13455		8	2.66481	0.890656		8	1.08968	1.0861		8	2.34588	0.903037		质量_C				t	x	y
质量_B				9	3.07482	0.714562		9	1.2045	1.07064		9	2.89325	0.938351		t	x	y		0	0.618302	0.309147
t	x	y		10	3.55053	0.667253		10	1.49154	1.02869		质量_B				0	0.191202	0.676758		1	0.910859	0.495043
0	0.556769	1.2534		11	3.93163	0.722447		11	1.75651	0.774761		t	x	y		1	0.578051	0.811922		2	1.03276	0.848549
1	0.56117	1.27101		12	4.27594	0.861745		12	2.06785	0.737224		0	0.0554939	0.99889		2	0.887997	1.17547		3	1.12113	1.11673
2	0.691025	1.31503		13	4.53351	0.980017		13	2.33502	0.549539		1	0.0479265	0.88538		3	1.13968	1.4155		4	1.07847	1.41538
3	0.937529	1.32603		质量_B				14	2.59778	0.372894		2	0.249722	0.857633		质量_D				5	1.11504	1.69879
4	1.30729	1.22039		t	x	y		15	2.823	0.152089		3	0.26738	0.766825		t	x	y		6	1.21561	1.88469
5	1.72326	0.91446		0	0.352609	0.534086		16	3.02614	0.143256		4	0.572596	0.789527		0	0.142264	0.751331		质量_C
6	2.31531	0.830825		1	0.58913	0.583264		17	3.10784	0.156505		5	0.986278	0.686106		1	0.494156	0.839887		t	x	y
7	2.72909	0.973886		2	0.746031	0.698012		质量_B				6	1.39996	0.688629		2	0.778467	1.1475		0	0.648776	0.220771
8	3.10104	1.10814		3	0.790525	0.559846		t	x	y		7	1.73545	0.640702		3	1.17697	1.39686		1	0.837719	0.49809
质量_C				4	0.830336	0.557504		0	0.0276007	0.547331		8	2.21976	0.822318		质量_E				2	0.944381	0.772363
t	x	y		5	1.02705	0.583264		1	0.341145	0.754888		9	2.69398	0.845021		t	x	y		3	1.05409	1.06492
0	0.521554	1.13015		6	1.58674	0.801051		2	0.345561	0.827754		10	3.09	0.958531		0	0.128281	0.709384		4	1.13637	1.391
1	0.532558	1.14116		7	2.10193	0.763583		3	0.553118	0.971278		质量_C				1	0.393949	0.781627		5	1.21561	1.6927
2	0.594184	1.31943		8	2.51409	0.892382		4	0.614944	1.03752		t	x	y		2	0.657286	1.02399		6	1.28874	1.84202
3	0.893511	1.39646		9	2.84194	0.702696		5	0.650273	1.01544		0	0.0586536	1.05672		3	1.18163	1.29199		质量_D
4	1.3359	1.238		10	3.43208	0.702696		6	0.762884	1.0331		1	0.0265521	0.969329		质量_A				t	x	y
5	1.69685	0.868241		11	3.83721	0.770608		7	0.802629	1.0309		2	0.158525	0.874808		t	x	y		0	0.618302	0.108014
6	2.27129	0.773601		12	4.18848	0.817444		8	0.963817	1.0596		3	0.306548	0.939011		3	1.1991	1.59703		1	0.773722	0.367049
7	2.74229	0.833026		13	4.47418	0.899407		9	1.14488	1.0596		4	0.493807	0.739268		质量_B				2	0.923048	0.601704
8	2.96459	1.07073		质量_C				10	1.35906	1.01986		5	0.877242	0.716084		t	x	y		3	0.974855	0.955211
质量_D				t	x	y		11	1.65715	0.836586		6	1.32131	0.742835		3	1.10353	1.49817		4	1.02666	1.33005
t	x	y		0	0.287038	0.620733		12	1.94861	0.763721		7	1.67621	0.70895						5	1.02666	1.58299
0	0.391232	1.03313		1	0.535269	0.658202		13	2.20254	0.613573		8	2.20767	0.903342						6	1.14856	1.84202
1	0.39539	1.04699		2	0.638308	0.601998		14	2.54037	0.392767		9	2.70168	0.940794						质量_E
2	0.539542	1.21886		3	0.77458	0.572683		15	2.72806	0.211706		10	3.03696	1.06207						t	x	y
3	0.872202	1.27569		4	0.778295	0.581971		16	2.96432	0.0792226		质量_D								0	0.685346	0.086682
4	1.3102	1.12045		5	0.99006	0.61355		17	3.09901	0.0792226		t	x	y						1	0.852957	0.336575
5	1.71217	0.783635		6	1.43588	0.769587		质量_C				0	0.017635	1.05137						2	1.00228	0.57123
6	2.11552	0.852939		7	2.02288	0.777017		t	x	y		1	0.0247687	0.749968						3	1.05104	0.909499
7	2.61035	0.894522		8	2.45569	0.933054		1	0.266071	0.587076		2	0.178142	0.803471						4	1.14247	1.19596
8	2.91113	1.07471		9	2.85507	0.749154		2	0.365434	0.876332		3	0.185276	0.755319						5	1.12723	1.48852
质量_E				10	3.29718	0.710144		3	0.559743	1.03973		4	0.513425	0.673282						6	1.20646	1.78717
t	x	y		11	3.77086	0.691569		4	0.570783	1.0331		5	0.695333	0.739268
0	0.501679	1.07749		12	4.11637	0.840175		5	0.643649	0.955822		6	1.20004	0.814171
1	0.509088	1.08983		13	4.42659	0.892188		6	0.720931	1.09935		7	1.72793	0.819522
2	0.597993	1.21084		质量_D				7	0.780548	1.0861		8	2.16487	0.937227
3	0.746168	1.31457		t	x	y		8	0.890951	1.13026		9	2.57684	1.01035
4	1.2759	1.14787		0	0.319472	0.476089		9	1.04552	1.1148		10	3.03161	1.00321
5	1.60435	0.866337		1	0.562816	0.548535		10	1.24645	1.03973		质量_E
6	2.05505	0.93919		2	0.806159	0.680423		11	1.52466	0.938157		t	x	y
7	2.68855	1.06603		3	0.674271	0.581971		12	1.83379	0.854251		2	0.168761	0.632429
8	2.81081	1.01363		4	0.76715	0.691569		13	2.08772	0.759304		3	0.285374	0.807008
				5	0.837738	0.635841		14	2.5205	0.478881		4	0.314579	0.78679
				6	1.19625	0.652559		15	2.64636	0.235995		5	0.622351	0.823857
				7	1.81854	0.855036		16	2.91353	0.11676		6	1.04807	0.872157
				8	2.28851	0.908906		质量_D				7	1.61194	0.829473
				9	2.77706	0.786305		t	x	y		8	2.07248	0.832843
				10	3.16901	0.793736		1	0.215286	0.659942		9	2.63972	0.891252
				11	3.71142	0.732435		2	0.383098	0.916077		10	2.99804	1.10916
				12	4.0495	0.788163		3	0.504541	0.905036		质量_A
				13	4.29842	0.83646		4	0.555327	1.04194		t	x	y
				质量_E				5	0.586239	1.06181		10	3.17504	1.07628
				t	x	y		6	0.681186	1.02427
				0	0.115138	0.583829		7	0.791589	1.14571
				1	0.492227	0.704572		8	0.811461	1.13467
				2	0.61297	0.544819		9	0.950569	1.08168
				3	0.681701	0.632126		10	1.16254	1.02206
				4	0.698419	0.607977		11	1.47609	0.944781
				5	0.819162	0.65999		12	1.74105	0.801258
				6	1.01049	0.645129		13	2.15175	0.790217
				7	1.56405	0.858751		14	2.40347	0.481089
				8	2.16777	0.790021		15	2.72143	0.28678
				9	2.68975	0.799308		16	2.82963	0.0306453
				10	3.04641	0.704572		17	3.02173	0.0483098
				11	3.56839	0.654417		18	3.0681	0.054934
				12	4.00306	0.67485		质量_E
				13	4.26312	0.764014		t	x	y
								1	0.190997	0.540707
								2	0.319064	0.924909
								3	0.47142	1.01102
								4	0.546494	1.06622
								5	0.595072	1.15675
								6	0.749636	1.17
								7	0.714307	1.00881
								8	0.747428	1.07064
								9	0.840166	1.10155
								10	1.01681	1.09051
								11	1.44297	1.03531
								12	1.71676	0.882956
								13	1.99056	0.82113
								14	2.25332	0.556163
								15	2.58012	0.238203
								16	2.74572	0.0416856
								17	2.95107	0.0350615
								18	3.08797	0.247035
								19	3.08576	0.28678
								20	3.11447	0.240411
								质量_E
								t	x	y
								0	-0.110174	0.426898
								质量_D
								t	x	y
								0	-0.141652	0.497724
								质量_C
								t	x	y
								0	-0.0413152	0.570518
								质量_B
								t	x	y
								18	3.17589	0.138381
								质量_A
								t	x	y
								18	3.15364	0.200956
								质量_C
								t	x	y
								17	3.13278	0.0479935
								18	3.18006	0.0744144

## Sheet: 170506
质量_A			0	质量_A			11	质量_A			10	质量_A			30	质量_A			11	质量_A			7
t	x	y		t	x	y		t	x	y		t	x	y		t	x	y		t	x	y
0	1.22563	1.3282		1	0.496969	0.653921		0	0.297471	0.655864		0	0.268245	0.340812		0	0.0583994	0.656848		0	0.709284	0.106151
1	1.23076	1.33332		2	0.633153	0.526815		1	0.372221	0.693239		1	0.502409	0.26024		1	0.192562	0.693859		1	0.862329	0.358336
2	1.45127	1.2205		3	0.733022	0.417868		2	0.377204	0.827788		2	0.83477	0.459153		2	0.340603	0.781758		2	1.01613	0.627484
3	1.73845	1.16922		4	1.00085	0.876354		3	0.362254	0.758022		3	1.11929	0.469224		3	0.479392	0.888163		3	1.20069	0.842803
4	2.13332	1.13333		5	2.02223	0.962604		4	0.304946	0.748055		4	1.39878	0.381098		4	0.650564	1.05934		4	1.26221	1.15425
5	2.44101	1.22563		6	2.3173	0.776486		5	0.302454	0.767988		5	1.77394	0.587565		5	0.909636	1.23513		5	1.30066	1.41186
6	2.96408	1.00512		7	3.06631	0.817341		6	0.280029	0.763005		6	2.13148	0.65303		6	1.1502	1.42481		6	1.32373	1.65794
7	2.97947	0.948711		8	3.67006	0.726552		7	0.307438	0.760513		7	2.45881	0.851943		质量_B				7	1.40063	1.79251
8	2.99485	0.917942		质量_B				8	0.44697	0.802872		8	2.82138	0.87964		t	x	y		8	1.40063	1.85019
9	2.9487	0.907686		t	x	y		9	0.554112	0.892571		9	2.91706	0.96273		1	0.0256494	0.669207		质量_B
10	3.13331	0.933327		1	0.265457	0.608526		10	0.681186	0.997221		10	3.06058	0.96273		2	0.159783	0.728095		t	x	y
11	3.26152	0.97948		2	0.551443	0.48596		11	0.880519	1.04705		质量_B				3	0.342991	0.862229		0	0.577801	0.0507385
质量_B				3	0.619535	0.445105		12	1.01009	1.03958		t	x	y		4	0.52947	1.03562		1	0.750825	0.266057
t	x	y		4	0.528746	0.644842		13	1.1546	1.0047		0	0.149905	0.396206		5	0.765022	1.16976		2	0.927694	0.527515
0	1.14871	1.46153		5	1.00085	0.644842		14	1.28666	0.949879		1	0.361407	0.335776		6	1.00712	1.35296		3	1.09687	0.781283
1	1.19028	1.47143		6	1.55467	0.880894		15	1.52337	0.882605		2	0.676143	0.396206		质量_C				4	1.20069	1.03505
2	1.40169	1.37195		7	2.35361	0.790105		16	1.76506	0.892571		3	0.93045	0.464189		t	x	y		5	1.23914	1.32727
3	1.68771	1.31909		8	3.14802	0.717473		17	2.00924	0.713172		4	1.24015	0.368509		2	0.028921	0.63322		6	1.20069	1.53105
4	1.93643	1.16365		9	4.35098	0.790105		18	2.22851	0.553706		5	1.57503	0.549797		3	0.169598	0.728095		7	1.31988	1.69254
5	2.25976	1.27868		质量_C				19	2.37302	0.488923		6	1.93509	0.66562		4	0.329905	0.858957		8	1.36218	1.83481
6	2.74165	0.936692		t	x	y		20	2.53	0.374306		7	2.31277	0.771371		5	0.555642	1.02254		质量_C
7	2.94684	1.34707		1	0.0702595	0.531355		21	2.59229	0.115174		8	2.74585	0.940069		6	0.82391	1.1534		t	x	y
8	2.96549	0.986436		2	0.610456	0.622144		22	2.66953	-0.0243591		9	2.86419	0.874604		7	1.1936	1.39222		1	0.7316	0.0814983
9	3.037	0.927365		3	0.515127	0.367934		23	2.77667	-0.031834		10	2.90951	0.917408						2	0.923849	0.342956
10	3.01524	0.880731		4	0.555983	0.495039		24	2.7966	-0.0692089		11	2.99764	0.990427						3	1.09303	0.635174
11	3.13027	0.936692		5	0.891903	0.694776		25	2.86637	-0.203758		质量_C								4	1.28528	0.908167
质量_C				6	1.24144	0.717473		26	2.99345	-0.114059		t	x	y						5	1.35449	1.26575
t	x	y		7	2.12664	0.726552		27	3.0383	-0.246117		0	0.0214925	0.338294						6	1.35449	1.56181
0	1.03172	1.38438		8	4.43405	1.01799		28	3.00023	-0.47095		1	0.200263	0.348366						7	1.43523	1.75791
1	1.04416	1.38127		9	4.26019	0.885433		质量_B				2	0.494855	0.398724						8	1.43523	1.8002
2	1.26179	1.28489		10	4.43269	0.967144		t	x	y		3	0.79952	0.539725
3	1.53848	1.21339						0	0.227705	0.683272		4	1.10167	0.436492
4	1.85871	1.04861						1	0.245146	0.640914		5	1.48439	0.597637
5	2.19758	1.18541						2	0.255113	0.663339		6	1.75632	0.705906
6	2.41521	1.09214						3	0.265079	0.603539		7	2.18939	0.778925
7	2.81004	1.18852						4	0.247638	0.660847		8	2.68794	1.00805
8	2.85979	0.998871						5	0.240163	0.660847		9	2.87174	0.799068
9	2.86911	0.992653						6	0.212755	0.703205		10	2.88433	0.836836
10	2.89399	0.855859						7	0.20528	0.658355		11	2.94476	0.919926
11	2.9686	0.890058						8	0.289996	0.715663		12	3.05051	1.00302
								9	0.414579	0.850213
								10	0.464412	0.877621
								11	0.643811	0.947388
								12	0.912911	1.0346
								13	0.950285	1.02214
								14	1.16208	0.962338
								15	1.3041	0.795397
								16	1.68034	0.840246
								17	1.91207	0.733105
								18	2.15376	0.546231
								19	2.31322	0.461514
								20	2.46771	0.396731
								21	2.55242	0.16999
								22	2.53498	-0.0517673
								23	2.71687	-0.104092
								24	2.78664	-0.136484
								25	2.76421	-0.156417
								26	2.90375	-0.121534
								27	2.93614	-0.193792
								28	2.92617	-0.363225
								质量_C
								t	x	y
								0	0.185346	0.598556
								1	0.16043	0.581114
								2	0.140496	0.478956
								3	0.172888	0.568656
								4	0.16043	0.576131
								5	0.10063	0.690747
								6	0.150463	0.75553
								7	0.195313	0.780447
								8	0.319896	0.862671
								9	0.464412	0.937421
								10	0.486837	0.984763
								11	0.598962	0.974796
								12	0.785836	1.15918
								13	0.945302	1.08443
								14	1.04248	0.979779
								15	1.22188	0.914996
								16	1.56074	0.895063
								17	1.82237	0.797888
								18	2.01173	0.596064
								19	2.231	0.436598
								20	2.36056	0.426631
								21	2.46023	0.299557
								22	2.46023	0.0578657
								23	2.61222	0.0279658
								24	2.68448	-0.0941255
								25	2.68199	-0.1913
								26	2.72435	-0.126517
								27	2.80906	-0.158909
								28	2.84395	-0.290967
								29	2.92617	-0.38565
								质量_A
								t	x	y
								29	3.15941	-0.304163
								质量_B
								t	x	y
								29	3.1622	-0.466335

## Sheet: 170508
质量_A			0	质量_A			16	质量_A			21	质量_A			52	质量_A			26	质量_A			8
t	x	y		t	x	y		t	x	y		t	x	y		t	x	y		t	x	y
0	0.856535	1.5375		0	0.274011	0.565246		0	0.182665	0.668214		0	0.170726	0.555158		0	0.0809715	0.734366		0	0.721503	0.15694
1	1.22743	1.29154		1	0.531809	0.727196		1	0.369116	0.817375		1	0.151596	0.485016		1	0.259471	0.821865		1	0.816079	0.366651
2	1.80524	1.26812		2	0.716895	0.578467		2	0.483473	0.747767		2	0.208985	0.325603		2	0.444971	0.884865		2	0.811967	0.535242
3	2.02777	1.31497		3	0.670623	0.499144		3	0.503361	0.824833		3	0.349268	0.392556		3	0.616471	1.01087		3	0.803743	0.666825
4	2.09024	1.17442		4	0.723505	0.50906		4	0.490931	0.64584		4	0.454481	0.427627		4	0.791471	1.14737		4	0.939438	0.740841
5	2.2386	1.18223		5	0.710284	0.634653		5	0.590372	0.628438		5	0.540564	0.453133		5	0.95947	1.24536		5	1.13681	0.851864
6	2.38305	1.12366		6	0.816048	0.624738		6	0.555568	0.780085		6	0.597953	0.44038		6	1.12047	1.37136		6	1.21494	0.991672
7	2.42209	1.02216		7	1.00444	0.614823		7	0.65998	0.869582		7	0.722295	0.481828		质量_B				7	1.20672	1.15615
8	2.55483	0.967499		8	1.35147	0.687535		8	0.804169	0.804945		8	0.862578	0.558346		t	x	y		8	1.15326	1.3782
9	2.63291	0.838662		9	1.79105	0.710671		9	0.95333	0.750253		9	1.02518	0.555158		0	0.0109716	0.678366		9	1.2026	1.56324
10	2.59778	0.838662		10	2.18105	0.740416		10	1.15221	0.824833		10	1.15909	0.612546		1	0.189471	0.769366		10	1.18204	1.63725
11	2.5197	0.807429		11	2.62063	0.86601		11	1.46545	0.867096		11	1.27386	0.650805		2	0.374971	0.818365		11	1.14504	1.76061
12	2.51579	0.819141		12	3.04038	0.763552		12	1.65439	0.715449		12	1.36314	0.609358		3	0.504471	0.926865		12	1.12037	1.84696
13	2.54702	0.803525		13	3.52953	0.69084		13	1.83338	0.819861		13	1.50023	0.590228		4	0.623471	1.05987		13	1.13681	1.86341
14	2.72271	0.932361		14	3.88648	0.753637		14	2.11181	0.548886		14	1.59269	0.631676		5	0.784471	1.20336		质量_B
15	2.9999	0.983115		15	4.12445	0.763552		15	2.44494	0.422099		15	1.65646	0.701818		6	0.98397	1.31536		t	x	y
质量_B				16	4.25666	0.806518		16	2.60902	0.22819		16	1.79993	0.791089		7	1.09597	1.43086		0	0.598144	0.0993719
t	x	y		17	4.20047	0.799908		17	2.66868	0.148637		17	1.96891	0.82616		质量_C				1	0.721503	0.292635
0	0.661328	1.64682		18	4.32937	0.839569		18	2.64631	0.0840008		18	2.15701	0.89949		t	x	y		2	0.770847	0.420106
1	1.12202	1.54141		19	4.45166	0.918892		19	2.71343	-0.122338		19	2.30367	1.06209		1	0.112471	0.856865		3	0.758511	0.514682
2	1.44606	1.35791		20	4.53428	1.0544		20	2.82779	-0.172059		20	2.48222	1.17049		2	0.262971	0.930365		4	0.873646	0.650377
3	1.86771	1.20955		质量_B				21	2.85265	-0.199405		21	2.58424	1.14499		3	0.385471	0.954865		5	1.00934	0.744953
4	1.98092	1.20955		t	x	y		22	2.85762	-0.219293		22	2.72133	1.08441		4	0.448471	0.972365		6	1.08336	0.938216
5	2.19565	1.2486		0	0.174513	0.516111		23	2.83027	-0.269013		23	2.85205	1.03977		5	0.556971	1.09837		7	1.07513	1.16849
6	2.34011	1.04949		1	0.476173	0.670875		24	2.82281	-0.273985		24	2.94451	1.0876		6	0.82297	1.17886		8	1.14504	1.28773
7	2.30887	0.951882		2	0.657169	0.670875		25	2.78552	-0.375912		25	3.10074	1.13223		7	1.02247	1.26636		9	1.23139	1.45221
8	2.41428	1.02996		3	0.562736	0.560704		26	2.85016	-0.353538		质量_B				8	1.22897	1.39586		10	1.25195	1.5838
9	2.49627	0.877703		4	0.638807	0.502995		27	2.86259	-0.388342		t	x	y		质量_D				11	1.19438	1.68248
10	2.48456	0.865991		5	0.628315	0.544965		28	2.87253	-0.368454		0	0.0495718	0.590228		t	x	y		12	1.13681	1.78528
11	2.55874	0.889416		6	0.662415	0.576443		29	2.92225	-0.328678		1	0.116525	0.341544		1	0.0914715	0.646866		13	1.16971	1.81818
12	2.64463	0.912841		7	0.927352	0.69186		30	2.88496	-0.37094		2	0.103772	0.328791		2	0.220971	0.832365		质量_C
13	2.83983	0.916745		8	1.12409	0.670875		31	2.90734	-0.288901		3	0.196232	0.290532		3	0.371471	0.895365		t	x	y
14	3.00381	0.994827		9	1.60674	0.749569		32	2.94214	-0.259069		4	0.339704	0.363862		4	0.441471	0.902365		1	0.713279	0.103484
15	3.27319	0.877703		10	2.10252	0.79154		33	2.99435	-0.159629		5	0.416222	0.418062		5	0.525471	1.02487		2	0.795519	0.284411
质量_C				11	2.40942	0.883349		34	2.94214	-0.117366		6	0.527811	0.421251		6	0.745971	1.10537		3	0.762623	0.403658
t	x	y		12	2.92356	0.746946		35	2.89242	-0.144713		7	0.674471	0.446757		7	0.96647	1.18936		4	0.865422	0.576362
0	0.602766	1.40867		13	3.34588	0.707599		36	2.88248	-0.149685		8	0.776495	0.542405		8	1.19747	1.33636		5	1.05046	0.716169
1	0.94633	1.43209		14	3.89149	0.69973		37	2.88745	-0.154657		9	0.884896	0.472263		质量_E				6	1.12037	0.888872
2	1.52414	1.16661		15	4.02527	0.663006		38	2.87253	-0.189461		10	1.06982	0.555158		t	x	y		7	1.09981	1.07802
3	1.83257	1.29154		16	4.23775	0.857118		39	2.8601	-0.172059		11	1.2101	0.58704		1	0.0424715	0.779866		8	1.19027	1.25895
4	1.97312	1.32277		17	4.2666	0.718092		40	2.85265	-0.162115		12	1.26749	0.571099		2	0.238471	0.755366		9	1.19438	1.41109
5	2.10195	1.31497		18	4.37677	0.746946		41	2.84022	-0.199405		13	1.35357	0.545593		3	0.374971	0.790365		10	1.21083	1.5509
6	2.21127	1.21736		19	4.44235	0.849248		42	2.96949	-0.32122		14	1.52893	0.536028		4	0.469471	0.828865		11	1.23139	1.57968
7	2.26983	1.07291		20	4.51317	0.956797		43	2.99435	-0.455464		15	1.67877	0.571099		5	0.486971	0.926865		12	1.17382	1.62492
8	2.36353	0.928457		质量_C				44	3.03164	-0.149685		16	1.75529	0.638052		6	0.707471	1.04587		13	1.08336	1.73594
9	2.55483	0.955786		t	x	y		45	3.07142	-0.288901		17	1.84137	0.7337		7	0.94897	1.12637		质量_D
10	2.6173	0.869895		0	0.0931955	0.461025		46	2.88408	-0.246435		18	2.02629	0.813407		8	1.12047	1.22086		t	x	y
11	2.60949	0.862087		1	0.397479	0.576443		47	3.12046	-0.4562		19	2.21121	0.940937		9	1.29547	1.35736		1	0.717391	0.0623641
12	2.6173	0.84647		2	0.607329	0.644644		48	2.93313	-0.291832		20	2.4312	1.08122		质量_A				2	0.824303	0.239179
13	2.69538	0.850375		3	0.578475	0.610543		49	3.11889	-0.150423		21	2.50772	1.10035		t	x	y		3	0.811967	0.370763
14	2.85935	0.944074		4	0.588968	0.537096		50	3.1335	-0.196341		22	2.63525	1.05253		7	1.23572	1.50758		4	0.811967	0.53113
15	3.0897	0.920649		5	0.591591	0.581689		51	3.08706	-0.257914		23	2.75959	0.985573						5	1.01757	0.617481
质量_D				6	0.612576	0.623659		质量_B				24	2.8935	1.01108						6	1.03071	0.840629
t	x	y		7	0.662415	0.670875		t	x	y		25	3.01465	1.0876						7	1.01433	1.03988
0	0.559821	1.58826		8	0.924729	0.597428		0	0.130459	0.63341		质量_C								8	1.08257	1.25824
1	0.821398	1.46723		9	1.46772	0.710222		1	0.259732	0.752739		t	x	y						9	1.14807	1.39198
2	1.14154	1.39305		10	1.99234	0.736454		2	0.443697	0.790029		0	-0.0977833	0.625021						10	1.15899	1.4957
3	1.65298	1.29935		11	2.31761	0.775801		3	0.463585	0.760197		1	-0.101803	0.600905						11	1.14807	1.57485
4	2.00825	1.37743		12	2.70846	0.720715		4	0.426295	0.817375		2	-0.109841	0.430083						12	1.08529	1.63217
5	1.8638	1.3501		13	3.35113	0.634152		5	0.483473	0.725393		3	-0.0736672	0.335628						13	1.13442	1.67857
6	1.74668	1.37743		14	3.74197	0.731207		6	0.480987	0.722907		4	0.00471003	0.329599						质量_E
7	1.60222	1.37743		15	4.00429	0.786293		7	0.582914	0.737823		5	0.377963	0.45951						t	x	y
8	1.5749	1.26812		16	4.14856	0.757439		8	0.61026	0.842235		6	0.499117	0.500957						2	0.804161	0.103677
9	1.56709	1.26031		17	4.12495	0.809901		9	0.819085	0.807431		7	0.620271	0.485016						3	0.839644	0.28928
10	1.55147	1.24079		18	4.21414	0.781047		10	0.970732	0.735337		8	0.703165	0.45951						4	0.85875	0.4858
11	1.55928	1.22517		19	4.31382	0.820394		11	1.25414	0.86461		9	0.862578	0.53284						5	0.924257	0.652297
12	1.5788	1.20565		20	4.39776	1.01188		12	1.47042	0.827319		10	0.961415	0.571099						6	1.14807	0.756016
13	1.68031	1.19003		质量_D				13	1.60715	0.857152		11	1.07938	0.634864						7	1.1781	0.957996
14	1.73887	1.1588		t	x	y		14	1.88807	0.663242		12	1.22923	0.631676						8	1.22996	1.14087
15	1.82866	1.03387		9	0.704385	0.817771		15	2.27092	0.484249		13	1.31531	0.615735						9	1.25725	1.31555
16	1.83647	1.07291		10	1.28147	0.906957		16	2.50709	0.161067		14	1.4556	0.593417						10	1.27909	1.52299
17	1.89894	0.987019		11	2.2258	0.948927		17	2.58913	0.101403		15	1.55124	0.615735						11	1.29546	1.55575
18	2.17223	0.791813		12	2.78453	0.857118		18	2.71591	0.188413		16	1.70747	0.708194						12	1.26544	1.59396
19	2.19175	0.908937		13	3.17013	0.668252		19	2.65625	-0.045272		17	1.78717	0.787901						13	1.19447	1.64309
20	2.16051	1.09633		14	3.55573	0.752193		20	2.76315	-0.0974783		18	2.05499	0.896302
21	2.53141	1.18223		15	3.89149	0.723338		21	2.83773	-0.144713		19	2.22078	1.01108
22	2.91011	1.35401		16	4.04888	0.786293		22	2.79298	-0.249125		20	2.33874	1.02383
23	3.08189	1.27202		17	4.20364	0.857118		23	2.74575	-0.328678		21	2.54917	1.25339
质量_E				18	4.18004	0.880726		24	2.75569	-0.368454		22	2.60337	1.16093
t	x	y		19	4.30332	0.906957		25	2.73332	-0.452978		23	2.72452	1.0876
0	0.505163	1.10805		20	4.39776	0.938435		26	2.77309	-0.440548		24	2.83611	1.1418
1	0.58715	1.56483		质量_E				27	2.81287	-0.443034		25	2.9477	1.15136
2	0.712082	1.49065		t	x	y		28	2.8427	-0.477839		26	3.06886	1.17049
3	1.02441	1.26421		9	0.505027	0.702353		29	2.8427	-0.418174		质量_D
4	1.21181	1.21736		10	1.05064	0.885972		30	2.82281	-0.487783		t	x	y
5	1.34455	1.13538		11	1.92152	0.920073		31	2.85265	-0.482811		0	-0.146015	0.564731
6	1.41873	1.0651		12	2.59304	0.812525		32	2.88248	-0.365968		1	-0.135967	0.562721
7	1.55928	1.23688		13	3.0416	0.702353		33	2.89242	-0.269013		2	-0.152044	0.532576
8	1.46948	1.32668		14	3.48228	0.670875		34	2.91977	-0.286415		3	-0.137977	0.466257
9	1.2938	1.31106		15	3.9151	0.670875		35	2.91231	-0.251611		4	0.237832	0.440131
10	1.13373	1.27592		16	3.97806	0.82564		36	2.91231	-0.293873		5	0.224926	0.398933
11	0.973659	1.26421		17	4.05937	0.857118		37	2.94463	-0.259069		6	0.413034	0.392556
12	0.837014	1.23688		18	4.10659	0.817771		38	2.94214	-0.316248		7	0.617082	0.382991
13	0.696465	1.20955		19	4.1984	0.838756		39	2.89242	-0.256583		8	0.655341	0.558346
14	0.563725	1.18613		20	4.33218	0.912204		40	2.83773	-0.306304		9	0.699977	0.555158
15	0.423176	1.17832						41	2.90485	-0.430604		10	0.738236	0.488204
16	0.782356	1.02996						42	2.91231	-0.457951		11	0.891273	0.590228
17	1.79743	1.03387						43	2.92225	-0.385856		12	1.06344	0.612546
18	2.16442	0.690305						44	2.95457	-0.261555		13	1.16546	0.571099
19	2.19956	0.799621						45	3.00429	-0.219293		14	1.29937	0.618923
20	2.14099	0.983115						46	2.967	-0.326192		15	1.52255	0.705006
21	2.39476	1.13928						47	2.92225	-0.351052		16	1.66602	0.756018
22	2.91011	1.14709						48	3.01175	-0.328678		17	1.835	0.854854
23	2.93744	1.33058						49	3.03164	-0.211835		18	1.9147	0.835725
24	3.09751	1.15099						50	3.05153	-0.201891		19	2.10919	0.921808
								51	3.03412	-0.221779		20	2.20484	1.01427
								质量_C				21	2.38338	1.10035
								t	x	y		22	2.50772	1.12267
								0	0.0484205	0.648326		23	2.6225	1.06528
								1	0.200067	0.63341		24	2.74046	1.02383
								2	0.359172	0.730365		25	2.88075	1.06528
								3	0.408893	0.703019		26	3.01465	1.10035
								4	0.369116	0.63341		质量_E
								5	0.379061	0.68313		t	x	y
								6	0.490931	0.85218		0	-0.0475414	0.51047
								7	0.558054	0.767655		1	0.0690195	0.536595
								8	0.595344	0.96405		2	0.0609809	0.420034
								9	0.791739	0.844721		3	0.0690195	0.341657
								10	0.742019	0.722907		4	0.111223	0.381851
								11	0.96576	0.782571		5	0.240867	0.31285
								12	1.28646	0.857152		6	0.464046	0.316038
								13	1.53754	0.790029		7	0.601141	0.328791
								14	1.87067	0.755225		8	0.674471	0.395745
								15	2.25352	0.561316		9	0.766931	0.478639
								16	2.40516	0.297798		10	0.862578	0.44038
								17	2.56924	0.238134		11	1.03474	0.555158
								18	2.5767	0.208302		12	1.16227	0.548781
								19	2.54935	0.0690847		13	1.24836	0.516898
								20	2.58913	-0.0974783		14	1.34719	0.481828
								21	2.76812	-0.152171		15	1.51298	0.558346
								22	2.71591	-0.206863		16	1.564	0.653994
								23	2.77807	-0.167087		17	1.66921	0.778336
								24	2.77807	-0.186975		18	1.79355	0.877172
								25	2.72337	-0.286415		19	2.05499	0.944125
								26	2.72834	-0.33365		20	2.19527	0.991949
								27	2.74077	-0.360996		21	2.33237	1.03659
								28	2.74575	-0.368454		22	2.48859	1.08441
								29	2.82033	-0.343594		23	2.58743	1.03659
								30	2.76564	-0.37094		24	2.76597	0.969632
								31	2.85762	-0.403258		25	2.93814	1.01427
								32	2.85016	-0.298846		26	3.09755	1.05253
								33	2.90237	-0.328678
								34	2.90982	-0.189461
								35	2.88496	-0.219293
								36	2.86508	-0.29636
								37	2.88496	-0.221779
								38	2.87502	-0.276471
								39	2.86756	-0.214321
								40	2.85762	-0.249125
								41	2.82033	-0.266527
								42	2.8427	-0.288901
								43	2.95706	-0.196919
								44	2.99435	-0.167087
								45	3.00429	-0.177031
								46	2.98192	-0.251611
								47	2.94463	-0.259069
								48	3.05898	-0.266527
								49	2.9994	-0.300702
								50	3.03123	-0.234433
								51	3.14863	-0.245391
								质量_D
								t	x	y
								0	0.0707946	0.698047
								1	0.26719	0.55883
								2	0.369116	0.650812
								3	0.476015	0.65827
								4	0.321882	0.765169
								5	0.448669	0.722907
								6	0.500875	0.802459
								7	0.54811	0.68313
								8	0.515791	0.904386
								9	0.515791	0.896928
								10	0.819085	0.87704
								11	0.92847	0.732851
								12	1.13232	0.792515
								13	1.51517	0.891956
								14	1.77123	0.757711
								15	2.07452	0.630924
								16	2.3977	0.459389
								17	2.50709	0.330116
								18	2.49715	0.0541686
								19	2.57173	0.0193644
								20	2.5941	-0.0303559
								21	2.70348	-0.0875342
								22	2.74326	-0.119852
								23	2.7358	-0.109908
								24	2.75321	-0.0850482
								25	2.5941	-0.368454
								26	2.73332	-0.264041
								27	2.71094	-0.400772
								28	2.81038	-0.413202
								29	2.77807	-0.318734
								30	2.7905	-0.261555
								31	2.79298	-0.328678
								32	2.90237	-0.256583
								33	2.81287	-0.365968
								34	2.87005	-0.306304
								35	2.8427	-0.271499
								36	2.8427	-0.281443
								37	2.8601	-0.241667
								38	2.82281	-0.189461
								39	2.77558	-0.301332
								40	2.8427	-0.169573
								41	2.81287	-0.368454
								42	2.85762	-0.380884
								43	2.79795	-0.328678
								44	2.86259	-0.259069
								45	2.92474	-0.172059
								46	2.918	-0.305399
								47	2.90495	-0.380538
								48	2.95661	-0.447329
								49	2.93991	-0.406107
								50	2.9373	-0.273568
								51	2.95817	-0.267829
								质量_E
								t	x	y
								0	-0.0696407	0.603966
								1	0.0683086	0.650812
								2	0.29205	0.775113
								3	0.374089	0.65827
								4	0.441211	0.611036
								5	0.356686	0.804945
								6	0.411379	0.770141
								7	0.483473	0.782571
								8	0.431267	0.814889
								9	0.535679	0.97648
								10	0.602802	0.762683
								11	0.754449	0.740309
								12	0.945872	0.780085
								13	1.47291	0.839749
								14	1.74885	0.847207
								15	1.99	0.703019
								16	2.32561	0.563802
								17	2.54189	0.138693
								18	2.5046	0.141179
								19	2.45488	0.116319
								20	2.49715	-0.00549573
								21	2.63139	-0.0626741
								22	2.77558	-0.189461
								23	2.71343	-0.172059
								24	2.74575	-0.219293
								25	2.73332	-0.229237
								26	2.72586	-0.254097
								27	2.75321	-0.32122
								28	2.76745	-0.442372
								29	2.75728	-0.314791
								30	2.78311	-0.271742
								31	2.79563	-0.405585
								32	2.81207	-0.410281
								33	2.8105	-0.352361
								34	2.84416	-0.314791
								35	2.85981	-0.263132
								36	2.88721	-0.226345
								37	2.87155	-0.159815
								38	2.86295	-0.263132
								39	2.87469	-0.353926
								40	2.86529	-0.375842
								41	2.75806	-0.421239
								42	2.79955	-0.316356
								43	2.83085	-0.26235
								44	2.83085	-0.324183
								45	2.88721	-0.235738
								46	2.90599	-0.188775
								47	2.83477	-0.306964
								48	2.82224	-0.368798
								49	2.95609	-0.25374
								50	2.98426	-0.31166
								51	3.01636	-0.297571

## Sheet: 170509
质量_A			0	质量_A			8	质量_A			24	质量_A			51	质量_A			28	质量_A			13
t	x	y		t	x	y		t	x	y		t	x	y		t	x	y		t	x	y
0	0.861076	1.37037		0	0.169129	0.386214		0	0.255213	0.946005		0	0.170533	0.470611		0	0.118093	0.646254		0	0.524892	0.112377
1	1.34937	1.43863		1	0.411908	0.516595		1	0.288707	0.903146		1	0.260572	0.415893		1	0.271735	0.592271		1	0.613477	0.16736
2	1.79041	0.960835		2	0.569265	0.521091		2	0.420294	0.893215		2	0.40916	0.263288		2	0.42953	0.64833		2	0.674569	0.307874
3	2.11594	0.882078		3	0.591745	0.507604		3	0.474915	0.992526		3	0.501526	0.223129		3	0.541647	0.727227		3	0.775373	0.494207
4	2.3102	0.90308		4	0.654688	0.395206		4	0.46995	1.07942		4	0.561765	0.209073		4	0.618468	0.774981		4	0.873121	0.653048
5	2.64135	0.898384		5	0.789565	0.633489		5	0.46995	0.972664		5	0.7726	0.27132		5	0.718128	0.810277		5	1.01363	0.830217
6	2.90942	1.11681		6	1.11777	0.669457		6	0.487329	0.98756		6	1.04568	0.317503		6	0.790797	0.909937		6	1.0564	1.02266
7	3.21057	0.918241		7	1.58085	0.849293		7	0.472433	0.972664		7	1.31274	0.395813		7	0.867618	1.01167		7	0.986143	1.24259
质量_B				8	1.58085	0.871773		8	0.445122	0.985077		8	1.56775	0.415893		8	0.892533	1.15286		8	0.946433	1.37089
t	x	y		9	1.81463	0.795342		9	0.38057	0.94287		9	1.78059	0.506251		9	0.981812	1.25459		9	0.943378	1.52362
0	0.493548	1.06055		10	2.10687	0.903244		10	0.316018	0.865904		10	1.92517	0.632752		10	1.03579	1.35218		10	0.946433	1.68246
1	1.11572	1.31537		11	2.37213	0.957195		11	0.420294	0.82618		11	2.01552	0.602633		11	1.07732	1.38955		11	0.995307	1.80465
2	1.75443	1.06055		12	2.60142	0.871773		12	0.422777	0.816249		12	2.03159	0.54641		质量_B				12	0.998362	1.85047
3	2.09199	0.792483		13	2.79025	0.826814		13	0.360708	0.85349		13	2.06372	0.630744		t	x	y		13	1.08389	1.83519
4	2.26739	0.785865		14	2.98357	0.835806		14	0.46995	0.913077		14	2.06372	0.660863		0	0.0495764	0.629644		质量_B
5	2.4825	0.871909		15	3.08248	0.799838		15	0.527054	1.01735		15	2.10789	0.71307		1	0.176228	0.563204		t	x	y
6	2.80352	0.967882		16	3.2848	0.871773		16	0.554364	0.940387		16	2.14604	0.781341		2	0.331946	0.658711		0	0.549329	0.0879394
7	3.05503	0.898384		17	3.46913	0.795342		17	0.678503	1.0248		17	2.15608	0.907842		3	0.456521	0.733456		1	0.62875	0.0971033
质量_C				18	3.68044	0.763871		18	0.824987	1.11418		18	2.18419	0.992176		4	0.560334	0.822735		2	0.66846	0.225398
t	x	y		19	3.75687	0.799838		19	0.787745	1.04963		19	2.23238	1.03635		5	0.680756	0.849726		3	0.735662	0.365912
0	0.490239	0.918241		20	3.91423	0.925724		20	0.733124	1.08191		20	2.29664	1.03836		6	0.749272	0.860107		4	0.860903	0.5553
1	1.0396	1.15983		21	4.18398	0.984171		21	0.767883	0.999974		21	2.38298	1.00021		7	0.842703	0.936928		5	1.00753	0.741633
2	1.62537	1.02414		22	4.39529	1.00665		22	0.708296	0.967698		22	2.53559	1.01025		8	0.892533	1.08642		6	1.08521	0.943098
3	2.0225	0.86529		23	4.51218	1.13254		23	0.894504	1.13901		23	2.74642	1.01828		9	0.954821	1.19023		7	1.05126	1.18073
4	2.18797	0.802412		质量_B				24	1.22223	1.11666		24	2.94722	1.02631		10	1.06279	1.30235		8	1.00761	1.29713
5	2.39646	0.948026		t	x	y		25	1.69644	0.89818		25	2.99742	1.00422		11	1.08147	1.32311		9	0.961541	1.43049
6	2.73402	1.00098		0	0.0355999	0.480122		26	1.76596	0.900663		26	3.0436	1.01426		12	1.12715	1.44353		10	0.961541	1.62691
7	2.97891	0.885147		1	0.342292	0.465342		27	1.73617	0.846042		27	3.14467	1.06644		质量_C				11	1.00034	1.72633
质量_D				2	0.504875	0.469037		28	1.8181	0.761628		质量_B				t	x	y		12	1.01974	1.81605
t	x	y		3	0.578777	0.435781		29	2.00431	0.667282		t	x	y		1	0.155465	0.637949		13	1.03914	1.78452
0	0.218867	1.61984		4	0.527046	0.435781		30	2.08872	0.682179		0	0.0542887	0.433056		2	0.331946	0.600576		14	1.11673	1.89849
1	0.625924	1.59667		5	0.730275	0.753558		31	2.22279	0.600247		1	0.16419	0.393805		3	0.42953	0.671169		质量_C
2	1.02967	1.57019		6	0.896554	0.845935		32	2.31465	0.510867		2	0.425224	0.333567		4	0.49597	0.7646		t	x	y
3	1.38709	1.60991		7	1.10348	0.882886		33	2.3941	0.384246		3	0.483455	0.319511		5	0.643383	0.806125		1	0.537769	0.107437
4	1.50292	1.70588		8	1.50624	0.845935		34	2.45369	0.272521		4	0.58586	0.247225		6	0.819865	0.833116		2	0.589703	0.234386
5	1.72134	1.59005		9	1.69469	0.868106		35	2.51824	0.180658		5	0.682242	0.311479		7	0.882152	0.918242		3	0.678183	0.43635
6	2.08868	1.54703		10	1.94965	0.930922		36	2.625	0.0788643		6	0.778624	0.321519		8	0.917448	1.03036		4	0.797438	0.607539
7	2.48581	1.42789		11	2.20092	0.875496		37	2.62748	-0.0303778		7	1.0758	0.439988		9	0.927829	1.11964		5	0.947468	0.792192
8	2.73402	1.50401		12	2.41523	0.83485		38	2.67217	-0.0800333		8	1.46334	0.429949		10	1.02541	1.22553		6	1.0321	0.95761
9	2.92265	1.52386		13	2.64433	0.860716		39	2.67714	-0.142103		9	1.66413	0.476132		11	0.992193	1.32519		7	1.10327	1.14996
10	3.23374	1.38818		14	2.83278	0.868106		40	2.70693	-0.137137		10	1.81473	0.636768		12	1.01918	1.36048		8	1.07442	1.2519
				15	2.9695	0.81268		41	2.78638	-0.129689		11	1.99745	0.652832		13	1.11884	1.44561		9	1.0071	1.42309
				16	3.04709	0.864411		42	2.8261	-0.13962		12	2.04163	0.616688		质量_D				10	1.01094	1.53273
				17	3.27988	0.783119		43	2.88321	-0.179344		13	2.04364	0.540386		t	x	y		11	1.02056	1.67314
				18	3.50528	0.716608		44	2.92293	-0.229		14	2.05568	0.496211		2	0.161694	0.577737		12	1.06865	1.78278
				19	3.69004	0.712912		45	2.88569	-0.308449		15	2.0597	0.534362		3	0.302879	0.561127		13	1.10712	1.7847
				20	3.77872	0.790509		46	2.86583	-0.253828		16	2.08982	0.65484		4	0.44614	0.654559		14	1.0648	1.83471
				21	4.07432	0.864411		47	2.93535	-0.34569		17	2.10387	0.755237		5	0.574867	0.73138		质量_D
				22	4.34407	0.919837		48	2.94528	-0.45245		18	2.17215	0.945993		6	0.676603	0.78121		t	x	y
				23	4.48078	1.0233		49	3.08431	-0.447484		19	2.20829	0.992176		7	0.767958	0.808201		1	0.566621	0.0458856
				质量_C				质量_B				20	2.20427	1.01627		8	0.873847	0.903708		2	0.605091	0.147829
				t	x	y		t	x	y		21	2.23439	0.980128		9	0.948592	1.01998		3	0.658948	0.322865
				1	0.342292	0.432086		0	0.105129	0.911611		22	2.37896	0.976113		10	1.01503	1.15286		4	0.780126	0.484437
				2	0.386633	0.402526		1	0.134775	0.818731		23	2.64	1.05241		11	1.01918	1.21515		5	0.92054	0.659472
				3	0.416193	0.36188		2	0.248983	0.846042		24	2.93718	1.08253		12	1.06901	1.2982		6	1.03018	0.85759
				4	0.467925	0.546634		3	0.390501	0.848525		25	3.00143	1.05643		13	1.18528	1.42692		7	0.974397	1.13265
				5	0.667459	0.635316		4	0.388018	0.970181		26	3.04962	1.04639		质量_E				8	0.957086	1.23651
				6	0.708105	0.683352		5	0.378087	0.995009		27	3.06769	1.03635		t	x	y		9	1.04172	1.36346
				7	1.19955	0.735083		6	0.373122	1.07197		质量_C				2	0.103559	0.538289		10	1.02633	1.47695
				8	1.28823	0.772034		7	0.474915	1.03722		t	x	y		3	0.259278	0.490535		11	1.04364	1.61544
				9	1.63188	0.757253		8	0.397949	1.00246		0	-0.0816276	0.375828		4	0.388005	0.571509		12	1.08211	1.68468
				10	1.79815	0.945703		9	0.293673	1.02728		1	0.14411	0.534362		5	0.5458	0.646254		13	0.991708	1.76354
				11	2.04942	0.831155		10	0.311052	0.749214		2	0.162182	0.279352		6	0.705671	0.737608		14	1.01094	1.76547
				12	2.27112	0.786814		11	0.268845	0.779007		3	0.411168	0.307463		7	0.815712	0.768752		质量_E
				13	2.48544	0.853326		12	0.301121	0.746731		4	0.537669	0.28136		8	0.890457	0.837268		t	x	y
				14	2.62955	0.916142		13	0.370639	0.639972		5	0.634051	0.231161		9	0.963126	0.941081		1	0.641637	0.0362682
				15	2.85125	0.84963		14	0.412846	0.654868		6	0.925205	0.323527		10	1.02957	1.07604		2	0.689723	0.174758
				16	3.06557	0.797899		15	0.489812	0.821214		7	1.21033	0.419909		11	1.0794	1.18193		3	0.747427	0.295937
				17	3.10621	0.868106		16	0.484846	1.05708		8	1.35089	0.389789		12	1.10223	1.25252		4	0.843601	0.469049
				18	3.3427	0.753558		17	0.599054	1.09929		9	1.57578	0.393805		13	1.17698	1.36256		5	1.0071	0.67486
				19	3.59027	0.768339		18	0.646227	1.08687		10	1.79867	0.54641		质量_A				6	1.11096	0.890289
				20	3.75285	0.868106		19	0.653675	1.0546		11	1.92517	0.604641		t	x	y		7	1.03787	1.09225
				21	4.00412	0.882886		20	0.708296	1.03473		12	1.92115	0.574521		12	1.14196	1.54166		8	0.984014	1.18073
				22	4.2406	0.964178		21	0.735607	1.05708		13	1.9834	0.578537						9	0.962856	1.30576
				23	4.38841	0.978958		22	0.705813	0.985077		14	2.01753	0.584561						10	0.893611	1.56543
				质量_D				23	0.772848	1.10673		15	2.05769	0.63476						11	0.924387	1.72892
				t	x	y		24	0.934229	1.13653		16	2.10588	0.709054						12	0.968626	1.84048
				3	0.135367	0.801594		25	1.26692	1.05211		17	2.13801	0.845595						13	0.945545	1.79432
				4	0.523351	0.749863		26	1.58223	0.923008		18	2.18419	1.04238						14	0.953239	1.75393
				5	0.523351	0.524463		27	1.58472	0.888249		19	2.23841	1.08053
				6	0.71919	0.631621		28	1.68651	0.739283		20	2.20628	1.08655
				7	0.94459	0.794204		29	1.85286	0.689627		21	2.27054	1.05241
				8	1.05914	0.664876		30	1.97451	0.657351		22	2.47133	1.06045
				9	1.52472	0.864411		31	2.09865	0.632523		23	2.56771	0.994184
				10	1.7612	0.783119		32	2.21038	0.543143		24	2.78256	1.02631
				11	1.98476	0.881039		33	2.28734	0.411556		25	2.95324	1.04639
				12	2.22494	0.84224		34	2.3792	0.332107		26	2.9693	1.01426
				13	2.36904	0.905057		35	2.3941	0.287417		27	2.99742	1.06245
				14	2.55195	0.908752		36	2.53314	0.148382		28	3.04561	1.02631
				15	2.72008	0.777576		37	2.62252	0.0441055		质量_D
				16	2.96026	0.886581		38	2.64238	-0.0229294		t	x	y
				17	3.05633	0.906904		39	2.63493	-0.0701022		0	0.0882678	0.386558
				18	3.17272	0.814527		40	2.67217	-0.0899644		1	0.0396964	0.454044
				19	3.5293	0.783119		41	2.72928	-0.119758		2	0.0336725	0.446012
				20	3.66971	0.919837		42	2.74914	-0.0825161		3	0.216396	0.279352
				21	3.93761	0.803442		43	2.80872	-0.127206		4	0.435264	0.239193
				22	4.21843	0.864411		44	2.90059	-0.16693		5	0.567789	0.273328
				23	4.3921	0.897667		45	2.87824	-0.229		6	0.770592	0.26128
								46	2.93286	-0.246379		7	0.953316	0.371718
								47	2.88569	-0.325828		8	1.15612	0.476132
								48	2.8981	-0.412725		9	1.35491	0.387782
								49	3.01976	-0.494657		10	1.54366	0.474124
								50	3.13182	-0.404749		11	1.74847	0.600625
								质量_C				12	1.85489	0.62472
								t	x	y		13	1.883	0.62472
								0	-0.0173624	0.789997		14	1.88099	0.610665
								1	0.132292	0.87087		15	1.91713	0.682951
								2	0.186913	0.905629		16	2.0336	0.769293
								3	0.266362	0.903146		17	2.06773	0.89981
								4	0.370639	0.975146		18	2.07576	0.986152
								5	0.415329	1.05708		19	2.11592	1.02029
								6	0.410363	1.14646		20	2.13199	1.04639
								7	0.40788	1.08935		21	2.13399	1.00422
								8	0.338363	1.08191		22	2.2625	1.02029
								9	0.266362	0.935422		23	2.39904	0.986152
								10	0.373122	0.721903		24	2.57775	0.974105
								11	0.271328	0.890732		25	2.76449	0.968081
								12	0.29119	0.860939		26	2.91509	0.952017
								13	0.286224	0.786455		27	2.96328	0.9982
								14	0.338363	0.855973		28	3.02753	0.958041
								15	0.437674	0.883284		质量_E
								16	0.534502	1.15639		t	x	y
								17	0.51464	1.10673		0	0.100786	0.291774
								18	0.64871	0.995009		1	0.0336725	0.407861
								19	0.663606	1.11418		2	0.0256407	0.309471
								20	0.73809	1.1837		3	0.2425	0.0885961
								21	0.785262	1.13156		4	0.443295	0.140803
								22	0.673537	0.999974		5	0.555741	0.209073
								23	0.740572	1.20853		6	0.652123	0.253248
								24	0.901953	1.21598		7	0.794688	0.433964
								25	1.04595	1.10673		8	1.06978	0.542394
								26	1.37865	0.990043		9	1.26053	0.433964
								27	1.46058	0.841076		10	1.48944	0.498219
								28	1.67906	0.811283		11	1.66212	0.636768
								29	1.82058	0.7368		12	1.82276	0.660863
								30	1.90251	0.726869		13	1.87898	0.694999
								31	2.04403	0.726869		14	1.9593	0.697007
								32	2.17562	0.605213		15	2.03761	0.761261
								33	2.26003	0.508385		16	2.12998	0.843587
								34	2.35438	0.399142		17	2.15207	0.966073
								35	2.337	0.275004		18	2.12195	0.883747
								36	2.3941	0.17321		19	2.18419	0.939969
								37	2.60265	0.170727		20	2.18219	0.956033
								38	2.5679	0.0987266		21	2.19624	0.931937
								39	2.54058	0.0118294		22	2.26451	0.935953
								40	2.56541	-0.0303778		23	2.38298	0.91989
								41	2.68955	-0.0403089		24	2.4894	0.931937
								42	2.77397	-0.00306724		25	2.67614	0.891778
								43	2.85093	-0.0998955		26	2.8669	0.907842
								44	2.77148	-0.159482		27	2.96529	0.941977
								45	2.83355	-0.189275		28	3.13841	1.05839
								46	2.7839	-0.315897		29	3.12191	0.950009
								47	2.79134	-0.425139
								48	2.86831	-0.47976
								49	2.94776	-0.39038
								50	3.02969	-0.437553
								质量_D
								t	x	y
								0	-0.0752895	0.696962
								3	0.216101	0.818082
								4	0.344243	0.87952
								5	0.417968	0.94798
								6	0.416213	0.962022
								7	0.367063	0.949735
								8	0.25823	1.08314
								9	0.238921	0.926915
								10	0.175728	0.814572
								11	0.175728	0.85319
								12	0.158174	0.863722
								13	0.244187	0.777709
								14	0.302114	0.786486
								15	0.381106	0.78473
								16	0.44781	0.905851
								17	0.465363	0.99713
								18	0.567174	1.14809
								19	0.598771	1.09367
								20	0.633878	1.07437
								21	0.723402	0.99713
								22	0.688295	1.11825
								23	0.646166	1.17267
								24	0.828724	1.20426
								25	0.958621	1.07086
								26	1.13942	0.991864
								27	1.3922	0.930426
								28	1.60284	0.833881
								29	1.73976	0.772443
								30	1.79418	0.714516
								31	1.94865	0.725048
								32	2.10312	0.632014
								33	2.1628	0.535469
								34	2.36467	0.507383
								35	2.39275	0.365198
								36	2.45595	0.251099
								37	2.52967	0.140511
								38	2.54372	0.0773181
								39	2.58585	0.00885879
								40	2.62271	0.0106142
								41	2.70697	-0.03327
								42	2.71574	-0.0192271
								43	2.71223	-0.152635
								44	2.78069	-0.175455
								45	2.83686	-0.291309
								46	2.80176	-0.368545
								47	2.76314	-0.333438
								48	2.84564	-0.310618
								49	2.80878	-0.480888
								50	3.19279	-0.504805
								质量_E
								t	x	y
								6	0.191153	1.14161
								7	0.240425	0.966198
								8	0.246338	1.00759
								9	0.202213	0.959442
								10	0.194767	0.949514
								11	0.174911	0.957581
								12	0.251233	0.794389
								13	0.289084	0.848373
								14	0.2351	0.806179
								15	0.323832	0.838445
								16	0.443215	1.0413
								17	0.718747	1.19925
								18	0.521311	1.08956
								19	0.559921	1.12642
								21	0.687153	1.05958
								22	0.728945	1.0944
								23	0.607749	1.10833
								24	0.680188	1.16963
								26	0.993728	1.0533
								27	1.69236	0.912872
								28	1.74151	0.849679
								29	1.69763	0.767177
								30	1.72396	0.707494
								31	1.85737	0.760155
								32	2.0487	0.675898
								33	2.20931	0.58811
								34	2.28217	0.452966
								35	2.29797	0.370464
								36	2.36994	0.272164
								37	2.51388	0.210726
								38	2.61792	0.0551881
								39	2.59424	0.0732978
								40	2.6416	-0.0367532
								41	2.61374	-0.0938683
								42	2.68618	-0.086903
								43	2.72379	-0.0534698
								44	2.76698	-0.107799
								45	2.81733	-0.133258
								46	2.81954	-0.231655
								47	2.83944	-0.216177
								48	2.77642	-0.417394
								49	2.78969	-0.448351
								50	2.96106	-0.382016

## Sheet: 170510
质量_A			0	质量_A			7	质量_A			9	质量_A			18	质量_A			9	质量_A			7
t	x	y		t	x	y		t	x	y		t	x	y		t	x	y		t	x	y
0	1.43606	0.631898		0	0.386786	0.591663		0	0.110265	0.469392		0	0.0910451	0.460916		0	0.190146	0.584073		0	0.90148	0.300796
1	1.95841	0.551323		1	0.806983	0.582377		1	0.38591	0.87033		1	0.517819	0.364181		1	0.438207	0.557961		1	0.966873	0.533519
2	2.22236	0.631898		2	1.15289	0.705418		2	0.662184	1.0612		2	0.944593	0.438155		2	0.71499	0.685908		2	1.09766	0.833558
3	2.53633	0.593		3	1.7711	0.987269		3	0.923341	1.09353		3	1.34071	0.498434		3	0.858605	0.939191		3	1.15344	1.14898
4	2.70859	0.659683		4	2.77184	0.761895		4	1.16709	0.986584		4	1.81188	0.574612		4	1.05444	1.12981		4	1.14574	1.34516
5	3.03923	0.748594		5	3.68932	0.556858		5	1.39591	0.991558		5	2.16738	0.698752		5	1.30511	1.32042		5	1.29576	1.53173
6	3.27817	1.02644		6	4.00448	0.789944		6	1.6894	0.727914		6	2.4862	0.698752		质量_B				6	1.43424	1.77984
质量_B				7	4.1916	0.973786		7	2.07492	0.65081		7	2.85862	0.808786		t	x	y		7	1.54964	1.91832
t	x	y		8	4.38858	0.89828		8	2.50272	0.377217		8	3.11536	0.918821		0	0.117033	0.591906		8	1.47848	2.00679
0	0.886215	0.752137		质量_B				9	2.69175	0.0712907		质量_B				1	0.401593	0.604277		质量_B
1	1.44445	0.711889		t	x	y		10	2.82108	-0.187379		t	x	y		2	0.573601	0.627073		t	x	y
2	2.16892	0.68564		0	0.277675	0.566127		11	2.87829	-0.326663		1	0.206516	0.439185		3	0.741464	0.861253		0	0.943793	0.210399
3	2.38941	0.596393		1	0.746623	0.684525		12	2.89819	-0.32915		2	0.841328	0.360186		4	0.892748	0.995958		1	1.03419	0.527749
4	2.58366	0.703139		2	1.00431	0.640416		13	2.97031	-0.197328		3	1.13475	0.453292		5	1.16423	1.2405		2	0.995723	0.758548
5	2.92315	0.718888		3	1.5963	0.870247		14	2.96037	-0.301791		4	1.63414	0.602825		6	1.40255	1.40007		3	1.08804	1.06243
6	3.15414	0.913132		4	2.33455	0.793636		15	2.99519	-0.264483		5	2.03759	0.707217		质量_C				4	1.20729	1.31824
质量_C				5	3.44656	0.684525		16	2.98026	-0.433613		6	2.41284	0.758002		t	x	y		5	1.28807	1.4144
t	x	y		6	3.83658	0.744884		17	3.05985	-0.403766		7	2.74858	0.848286		1	0.285539	0.566974		6	1.37654	1.76253
0	0.768969	0.720638		7	4.11516	1.02347		质量_B				8	3.01662	0.952677		2	0.484488	0.651942		7	1.47848	1.92601
1	1.27295	0.743388		8	4.40767	0.965429		t	x	y		质量_C				3	0.685509	0.865398		8	1.44578	1.97794
2	2.03943	0.822135		质量_C				0	0.085152	0.576194		t	x	y		4	0.888603	1.08093		质量_C
3	2.28617	0.781886		t	x	y		1	0.313975	0.902018		1	0.0375259	0.525866		5	1.16216	1.13895		t	x	y
4	2.55041	0.601642		0	0.108203	0.563805		2	0.607466	0.921916		2	0.657792	0.295226		6	1.3839	1.32754		0	0.897117	0.0381405
5	2.94765	0.788886		1	0.760552	0.740241		3	0.70198	0.99902		3	1.15938	0.552737		质量_D				1	0.984141	0.40303
6	3.16989	0.865883		2	0.971811	0.563805		4	1.02283	1.07861		4	1.53333	0.532584		t	x	y		2	0.920018	0.792348
质量_D				3	1.37576	0.81453		5	1.28647	1.06617		5	1.92072	0.635588		1	0.229585	0.660231		3	1.01315	1.02289
t	x	y		4	2.15579	0.884176		6	1.57996	0.929378		6	2.33273	0.669177		2	0.467909	0.519309		4	1.06811	1.19693
0	0.411981	0.857134		5	3.23066	0.693811		7	2.00776	0.648323		7	2.6507	0.758746		3	0.619193	0.722403		5	1.19483	1.45037
1	0.462729	0.732888		6	3.81104	0.633451		8	2.37587	0.484167		8	2.92613	0.888621		4	0.782912	0.884049		6	1.42842	1.68854
2	0.597475	0.710139		7	4.00837	0.867925		9	2.57734	0.158343		质量_D				5	1.00673	0.99803		7	1.55361	1.86259
3	0.45223	0.652391		8	4.3566	0.856318		10	2.78626	-0.127686		t	x	y		6	1.28028	1.19283		8	1.54751	1.95725
4	0.515228	0.473897		质量_D				11	2.90067	-0.237123		1	0.0232694	0.437523		7	1.52483	1.35863		质量_D
5	1.05771	0.512395		t	x	y		12	2.8559	-0.276919		2	0.276655	0.383654		质量_E				t	x	y
6	1.61419	0.725888		10	0.250175	0.593026		13	2.90316	-0.214738		3	0.990923	0.351731		t	x	y		1	0.933207	0.288625
7	2.21828	0.658324		11	0.786053	0.727456		14	2.83849	-0.324176		4	1.43784	0.457475		1	0.121821	0.566974		2	0.911436	0.571639
8	2.47575	1.31972		12	1.45084	0.797433		15	2.84098	-0.28438		5	1.87677	0.547257		2	0.376724	0.579408		3	1.02573	0.917243
9	2.95097	1.14646		13	2.49434	1.01318		16	2.8758	-0.237123		6	2.21795	0.64103		3	0.515574	0.73691		4	1.10465	1.17032
10	2.76534	1.11429		14	3.38073	0.793227		17	2.90067	-0.448536		7	2.54515	0.770715		4	0.637845	0.940003		5	1.1754	1.36081
11	3.17126	0.955882		15	3.93554	0.914694		18	3.0698	-0.249559		8	2.82847	1.00614		5	0.888603	1.01668		6	1.33052	1.5894
质量_E				16	4.44439	0.931109		质量_C				质量_E				6	1.17666	1.17004		7	1.46114	1.85609
t	x	y		质量_E				t	x	y		t	x	y		7	1.46265	1.38142		8	1.50196	1.90507
0	0.252955	1.09783		t	x	y		1	0.284129	0.75776		2	0.0911049	0.473436		质量_C				质量_E
1	0.392732	0.799386		11	0.756989	0.677031		2	0.53285	1.0214		3	0.855252	0.275915		t	x	y		t	x	y
2	0.368233	0.722388		12	1.00879	0.61205		3	0.674621	1.13333		4	1.30217	0.451489		0	-0.0128845	0.548323		1	0.865206	0.25116
3	0.298235	0.67514		13	2.1423	0.90236		4	0.8537	1.05623		5	1.73312	0.559228		质量_D				2	0.858728	0.594525
4	0.259218	0.644878		14	3.15472	0.6792		5	1.18201	1.01892		6	2.0743	0.660981		t	x	y		3	1.03149	0.851509
5	0.345669	0.536814		15	3.7799	0.838365		6	1.4954	0.852274		7	2.43941	0.748769		0	-0.0522598	0.620856		4	1.00342	1.13441
6	0.992091	0.507342		16	4.24098	0.879387		7	1.79635	0.67817		8	2.74467	0.918357		质量_E				5	1.06388	1.31581
7	1.27109	0.556462		质量_A				8	2.27141	0.484167						t	x	y		6	1.23017	1.53608
8	1.65619	0.729365		9	4.50083	0.9388		9	2.51018	0.163317						0	-0.14759	0.591843		7	1.35326	1.81682
9	2.11866	0.973867						10	2.68677	-0.0903779										8	1.43748	1.86865
10	2.56899	0.820458						11	2.79124	-0.219713
11	2.86096	1.02583						12	2.77382	-0.334124
								13	2.87083	-0.354022
								14	2.79124	-0.254534
								15	2.86088	-0.209764
								16	2.84844	-0.344073
								17	2.87083	-0.31174
								18	2.94047	-0.349048
								质量_D
								t	x	y
								8	0.276667	0.680657
								9	0.555234	0.877146
								10	0.893495	1.07861
								11	1.26658	0.795069
								12	1.82371	0.725427
								13	2.18684	0.541373
								14	2.56241	0.190677
								15	2.739	0.0339825
								16	2.79372	-0.105301
								17	2.83915	-0.230398
								18	2.85908	-0.423114
								19	3.08835	-0.353338
								质量_E
								t	x	y
								8	0.174692	0.655785
								9	0.41146	0.892841
								10	0.715688	1.04775
								11	1.19017	1.08124
								12	1.65907	0.883072
								13	2.10425	0.636062
								14	2.46011	0.285782
								15	2.69037	0.00946496
								16	2.74061	-0.0965959
								17	2.7755	-0.333837
								18	2.85133	-0.268055
								19	3.0075	-0.222645
