# Supplementary material for: The Effect of ‘Hydraulic‐Visual’ Interaction on the Intensity of Fish Schooling in the Upstream Movement of Juvenile Silver Carp
Source: Ecol Evol. 2026 May 14;16(5):e73659. doi: 10.1002/ece3.73659 (PMC13175714; doi:10.1002/ece3.73659)
Supplement: Supplementary file 1 — Data S1: ece373659‐sup‐0001‐Supinfo.zip [file ECE3-16-e73659-s001.zip › 3_1505Fish trajectory.xlsx]

## Sheet: 150501
质量_A			质量_A			质量_A			质量_A			质量_A			质量_A
t	x	y	t	x	y	t	x	y	t	x	y	t	x	y	t	x	y
0	0.526474	1.01037	2.8	0.22566	0.732245	10.8	0.0544722	1.04275	5.4	0.109524	0.285544	1	0.0668853	0.588962	1.6	0.911744	0.0383339
0.2	0.530345	1.01424	3	0.303951	0.709218	11	0.105054	1.07777	5.6	0.172109	0.277721	1.2	0.122623	0.596394	1.8	0.963352	0.105969
0.4	0.549701	1.02198	3.2	0.359215	0.681587	11.2	0.143962	1.08166	5.8	0.203401	0.289456	1.4	0.178361	0.596394	2	1.00189	0.173403
0.6	0.607768	1.03359	3.4	0.428294	0.653955	11.4	0.245125	1.12835	6	0.211224	0.309013	1.6	0.219235	0.603826	2.2	1.04042	0.260105
0.8	0.685191	1.02972	3.6	0.506585	0.644744	11.6	0.291815	1.12835	6.2	0.195578	0.344218	1.8	0.278689	0.637269	2.4	1.05487	0.332356
1	0.739387	1.00262	3.8	0.525006	0.649349	11.8	0.35796	1.10501	6.4	0.172109	0.359864	2	0.326995	0.670711	2.6	1.0934	0.399791
1.2	0.816809	1.01037	4	0.543427	0.640139	12	0.396869	1.10501	6.6	0.172109	0.359864	2.2	0.375301	0.696722	2.8	1.09822	0.486493
1.4	0.874876	0.987139	4.2	0.543427	0.598691	12.2	0.412432	1.12835	6.8	0.17602	0.348129	2.4	0.427323	0.748744	3	1.1223	0.563561
1.6	0.929072	0.983268	4.4	0.529611	0.566454	12.4	0.451341	1.15559	7	0.179932	0.37551	2.6	0.45705	0.782187	3.2	1.13675	0.645446
1.8	0.979397	1.01811	4.6	0.534217	0.497374	12.6	0.459123	1.13613	7.2	0.187755	0.402891	2.8	0.483061	0.808198	3.4	1.14639	0.71288
2	1.07618	1.02972	4.8	0.538822	0.488163	12.8	0.501923	1.11279	7.4	0.195578	0.442007	3	0.505356	0.830493	3.6	1.17047	0.794765
2.2	1.14586	1.03359	5	0.557243	0.483558	13	0.53694	1.10112	7.6	0.222959	0.438095	3.2	0.549946	0.878799	3.8	1.18011	0.895917
2.4	1.24651	1.03746	5.2	0.515795	0.492769	13.2	0.599194	1.12835	7.8	0.238605	0.422449	3.4	0.650274	0.919673	4	1.18492	0.972985
2.6	1.34328	1.03359	5.4	0.548032	0.478953	13.4	0.692575	1.14781	8	0.246428	0.363775	3.6	0.683717	0.930821	4.2	1.19937	1.05005
2.8	1.42845	1.03746	5.6	0.561848	0.465137	13.6	0.747047	1.11668	8.2	0.309013	0.328571	3.8	0.765465	0.9494	4.4	1.22346	1.14157
3	1.49813	1.02585	5.8	0.548032	0.465137	13.8	0.805411	1.12835	8.4	0.371598	0.32466	4	0.810056	0.979127	4.6	1.24272	1.23309
3.2	1.55232	1.00649	6	0.552638	0.409873	14	0.820974	1.1089	8.6	0.465476	0.297279	4.2	0.891804	1.04973	4.8	1.27162	1.31016
3.4	1.62201	0.983268	6.2	0.58948	0.400662	14.2	0.813192	1.09334	8.8	0.512415	0.269898	4.4	0.932679	1.06831	5	1.31497	1.39204
3.6	1.69556	0.960041	6.4	0.594086	0.377636	14.4	0.80152	1.06999	9	0.571088	0.230782	4.6	1.01443	1.1129	5.2	1.33424	1.47393
3.8	1.76911	0.95617	6.6	0.672376	0.373031	14.6	0.789847	1.07777	9.2	0.633673	0.25034	4.8	1.07388	1.1835	5.4	1.33906	1.52691
4	1.85427	0.944557	6.8	0.746061	0.373031	14.8	0.789847	1.07777	9.4	0.653231	0.222959	5	1.17792	1.23924	5.6	1.35351	1.6088
4.2	1.94718	0.967784	7	0.819746	0.322372	15	0.789847	1.07777	9.6	0.735374	0.238605	5.2	1.23738	1.29126	5.8	1.35833	1.65696
4.4	2.0517	0.983268	7.2	0.838167	0.322372	15.2	0.855992	1.12057	9.8	0.786224	0.226871	5.4	1.30798	1.33585	6	1.36314	1.70995
4.6	2.13687	1.00262	7.4	0.861194	0.386846	15.4	0.898791	1.10501	10	0.821428	0.242517	5.6	1.39344	1.41388	6.2	1.38241	1.7822
4.8	2.20655	1.01037	7.6	0.934879	0.423689	15.6	0.929918	1.08166	10.2	0.868367	0.238605	5.8	1.46405	1.45476	6.4	1.37759	1.80628
5	2.27623	1.01424	7.8	0.94409	0.451321	15.8	0.961045	1.07388	10.4	0.915306	0.234694	6	1.51556	1.51321	6.6	1.42094	1.88335
5.2	2.34978	1.01811	8	0.94409	0.478953	16	0.984391	1.05054	10.6	0.938775	0.215136				6.8	1.43058	1.93634
5.4	2.39623	1.04134	8.2	0.893431	0.51119	16.2	1.03497	1.03886	10.8	0.966156	0.183843				7	1.42094	1.9845
5.6	2.49688	1.05682	8.4	0.842773	0.557243	16.4	1.05443	1.04664	11	1.00527	0.172109				7.2	1.41613	2.01822
5.8	2.5743	1.09166	8.6	0.824351	0.571059	16.6	1.1089	1.03886	11.2	1.03656	0.187755
6	2.64786	1.1265	8.8	0.819746	0.630928	16.8	1.15559	1.05443	11.4	1.09915	0.179932
6.2	2.70205	1.17295	9	0.870405	0.644744	17	1.22173	1.03886	11.6	1.12653	0.187755
6.4	2.74076	1.18844	9.2	0.939484	0.58948	17.2	1.29955	1.0661	11.8	1.15391	0.156463
6.6	2.79109	1.23876	9.4	0.962511	0.640139	17.4	1.35013	1.0661	12	1.22041	0.183843
6.8	2.84141	1.26973	9.6	1.05922	0.612507	17.6	1.42795	1.05054	12.2	1.2517	0.164286
7	2.88012	1.29296	9.8	1.08225	0.58027	17.8	1.47853	1.04664	12.4	1.29082	0.156463
7.2	2.91884	1.3278	10	1.14672	0.575664	18	1.533	1.01163	12.6	1.35731	0.160374
7.4	2.96529	1.31619	10.2	1.19738	0.575664	18.2	1.54857	1.01552	12.8	1.39252	0.17602
7.6	3.00787	1.30457	10.4	1.3033	0.603296	18.4	1.58359	0.992172	13	1.41599	0.187755
7.8	3.04658	1.26973	10.6	1.42304	0.626323	18.6	1.60304	0.984391	13.2	1.49422	0.19949
8	3.07368	1.24651	10.8	1.53818	0.635533	18.8	1.63806	0.976609	13.4	1.49813	0.19949
8.2	3.11626	1.21554	11	1.68094	0.640139	19	1.65751	0.953264	13.6	1.52942	0.203401
8.4	3.13562	1.18844	11.2	1.80528	0.653955	19.2	1.69253	0.922137	13.8	1.52942	0.222959
8.6	3.17046	1.17295	11.4	1.91121	0.649349	19.4	1.72366	0.902682	14	1.61939	0.230782
			11.6	2.00792	0.640139	19.6	1.76257	0.859883	14.2	1.63503	0.234694
			11.8	2.05858	0.653955	19.8	1.80926	0.840428	14.4	1.6898	0.254252
			12	2.11384	0.653955	20	1.85984	0.782065	14.6	1.71326	0.246428
			12.2	2.1691	0.667771	20.2	1.89485	0.766502	14.8	1.71326	0.246428
			12.4	2.23358	0.672376	20.4	1.92209	0.731484	15	1.73282	0.246428
			12.6	2.28884	0.686192	20.6	1.97267	0.708139	15.2	1.7602	0.254252
			12.8	2.34871	0.704613	20.8	2.00769	0.684794	15.4	1.76803	0.254252
			13	2.37634	0.704613	21	2.05827	0.641994	15.6	1.80323	0.262075
			13.2	2.427	0.73685	21.2	2.07773	0.62643	15.8	1.81888	0.258163
			13.4	2.47305	0.741456	21.4	2.10885	0.595303	16	1.83843	0.25034
			13.6	2.50529	0.741456	21.6	2.1322	0.595303	16.2	1.84626	0.246428
			13.8	2.53292	0.764482	21.8	2.16332	0.575849	16.4	1.90493	0.262075
			14	2.58358	0.796719	22	2.19056	0.571958	16.6	1.94405	0.285544
			14.2	2.63885	0.815141	22.2	2.2178	0.568067	16.8	1.97143	0.312925
			14.4	2.6895	0.824351	22.4	2.26449	0.552504	17	2.02228	0.332483
			14.6	2.78161	0.824351	22.6	2.29172	0.505813	17.2	2.04575	0.363775
			14.8	2.8599	0.824351	22.8	2.29561	0.49025	17.4	2.08095	0.367687
			15	2.93819	0.787509	23	2.35398	0.439669	17.6	2.10833	0.387245
			15.2	2.98885	0.792114	23.2	2.3851	0.420214	17.8	2.18656	0.395068
			15.4	3.04872	0.787509	23.4	2.41234	0.377415	18	2.23741	0.422449
			15.6	3.09017	0.773693	23.6	2.44347	0.354069	18.2	2.26088	0.42636
			15.8	3.10398	0.746061	23.8	2.49405	0.322942	18.4	2.27653	0.445918
			16	3.1178	0.73685	24	2.54074	0.338506	18.6	2.33911	0.508503
			16.2	3.13622	0.713824	24.2	2.60688	0.31127	18.8	2.3665	0.539796
			16.4	3.13161	0.723034	24.4	2.6419	0.280143	19	2.40952	0.594558
			16.6	3.15004	0.709218	24.6	2.68081	0.233452	19.2	2.44082	0.618027
			16.8	3.15004	0.690797	24.8	2.70416	0.194544	19.4	2.45646	0.653231
			17	3.13622	0.676981	25	2.74696	0.175089	19.6	2.49949	0.680612
			17.2	3.12701	0.649349	25.2	2.79365	0.202325	19.8	2.53469	0.680612
			17.4	3.14082	0.635533	25.4	2.85201	0.190653	20	2.56599	0.70017
			17.6	3.17306	0.598691	25.6	2.83645	0.206216	20.2	2.62075	0.704081
			17.8	3.16846	0.584875	25.8	2.87146	0.206216	20.4	2.65204	0.735374
			18	3.24675	0.557243	26	2.91815	0.202325	20.6	2.69116	0.778401
			18.2	3.26056	0.538822	26.2	2.98041	0.190653	20.8	2.71071	0.809694
			18.4	3.31583	0.525006	26.4	3.00764	0.17898	21	2.74983	0.813605
			18.6	3.36188	0.501979	26.6	2.97652	0.112835	21.2	2.81633	0.840986
			18.8	3.39412	0.529611	26.8	2.96874	0.0739266	21.4	2.83979	0.864455
			19	3.43556	0.525006	27	2.93372	0.0544722	21.6	2.87891	0.915306
			19.2	3.47701	0.529611	27.2	2.92594	0.0427996	21.8	2.91803	0.911394
			19.4	3.50925	0.51119	27.4	2.93372	0.00778174	22	2.95323	0.92704
			19.6	3.5553	0.51119	27.6	2.91037	-0.0194544	22.2	2.99626	0.938775
			19.8	3.59215	0.515795	27.8	2.8987	-0.0350179
			20	3.6428	0.520401	28	2.8987	-0.0583631
			20.2	3.65662	0.548032	28.2	2.91426	-0.062254
			20.4	3.67965	0.534217	28.4	2.95706	-0.0894901
			20.6	3.73031	0.515795	28.6	2.95706	-0.136181
			20.8	3.78096	0.515795	28.8	2.95317	-0.143962
			21	3.84083	0.492769	29	2.97263	-0.194544
			21.2	3.87307	0.474347	29.2	2.93372	-0.229561
			21.4	3.90531	0.497374	29.4	2.92594	-0.284034
			21.6	3.92833	0.534217	29.6	2.90259	-0.31127
			21.8	3.95597	0.58027	29.8	2.8987	-0.326833
			22	3.99741	0.598691	30	2.8987	-0.303488
			22.2	4.04347	0.603296	30.2	2.8987	-0.295706
			22.4	4.06189	0.617112	30.4	2.88703	-0.303488
			22.6	4.08952	0.630928	30.6	2.85979	-0.338506
			22.8	4.11255	0.676981	30.8	2.83645	-0.354069
			23	4.14478	0.704613	31	2.82088	-0.369633
			23.2	4.1586	0.732245	31.2	2.82477	-0.373524
			23.4	4.17702	0.746061	31.4	2.81699	-0.389087
			23.6	4.20465	0.764482	31.6	2.80921	-0.408542
			23.8	4.19084	0.782904	31.8	2.82088	-0.416323
			24	4.22307	0.796719	32	2.83255	-0.439669
			24.2	4.2415	0.815141	32.2	2.80532	-0.466905
			24.4	4.2415	0.833562	32.4	2.78197	-0.505813
			24.6	4.26913	0.838167	32.6	2.80532	-0.513595
			24.8	4.29215	0.819746	32.8	2.82088	-0.49025
			25	4.29215	0.815141	33	2.82088	-0.49025
			25.2	4.27834	0.815141	33.2	2.85201	-0.498032
			25.4	4.29215	0.810535	33.4	2.86757	-0.486359
			25.6	4.329	0.792114	33.6	2.86757	-0.501923
			25.8	4.329	0.759877	33.8	2.87925	-0.478577
			26	4.29676	0.769088	34	2.89092	-0.451341
			26.2	4.29215	0.778298	34.2	2.90648	-0.427996
			26.4	4.29215	0.764482	34.4	2.92205	-0.431887
			26.6	4.31057	0.755272	34.6	2.94539	-0.44745
			26.8	4.31057	0.782904	34.8	2.9843	-0.455232
			27	4.33821	0.769088	35	2.99208	-0.478577
			27.2	4.30136	0.801325
			27.4	4.29215	0.815141
			27.6	4.29676	0.838167
			27.8	4.30597	0.842773
			28	4.35663	0.842773
			28.2	4.36584	0.865799
			28.4	4.38426	0.865799
			28.6	4.41189	0.870405

## Sheet: 150502
质量_A	一		质量_A	二		质量_A	三		质量_A	四		质量_A	五		质量_A	六
t	x	y	t	x	y	t	x	y	t	x	y	t	x	y	t	x	y
3	0.400161	0.714851	2.6	0.101007	0.541763	5	0.147302	0.783029	1.6	0.0868708	0.860811	2.4	0.0704299	0.500423	1	1.10762	0.106495
3.2	0.442897	0.66046	2.8	0.156101	0.546354	5.2	0.205448	0.755894	1.8	0.185588	0.86476	2.6	0.14086	0.511544	1.2	1.12678	0.183149
3.4	0.497288	0.606069	3	0.211196	0.560128	5.4	0.26747	0.767523	2	0.232972	0.904247	2.8	0.248358	0.526371	1.4	1.18427	0.274176
3.6	0.574989	0.516713	3.2	0.26629	0.610631	5.6	0.372133	0.81404	2.2	0.272459	0.904247	3	0.370684	0.570853	1.6	1.21781	0.34604
3.8	0.62938	0.462322	3.4	0.289246	0.628996	5.8	0.403144	0.872186	2.4	0.288253	0.908195	3.2	0.470768	0.600508	1.8	1.25613	0.403531
4	0.703196	0.423471	3.6	0.344341	0.674908	6	0.430278	0.945837	2.6	0.315894	0.920041	3.4	0.556026	0.65611	2	1.27051	0.484976
4.2	0.757587	0.400161	3.8	0.426983	0.656543	6.2	0.469042	0.99623	2.8	0.375124	0.92399	3.6	0.611628	0.708006	2.2	1.30404	0.566421
4.4	0.815862	0.411816	4	0.495851	0.642769	6.4	0.54657	1.0505	3	0.390919	0.935836	3.8	0.696886	0.745075	2.4	1.33279	0.686194
4.6	0.858598	0.450667	4.2	0.546354	0.693273	6.6	0.562075	1.11252	3.2	0.422508	0.947682	4	0.752488	0.782143	2.6	1.34716	0.849084
4.8	0.889679	0.477862	4.4	0.596857	0.743776	6.8	0.604715	1.19393	3.4	0.481738	0.920041	4.2	0.819211	0.830332	2.8	1.37111	0.968857
5	0.955725	0.512828	4.6	0.697864	0.808053	7	0.651232	1.21718	3.6	0.529122	0.900298	4.4	0.893348	0.85628	3	1.3807	1.05988
5.2	1.01012	0.567219	4.8	0.743776	0.849374	7.2	0.655108	1.22106	3.8	0.59625	0.856862	4.6	0.974898	0.852573	3.2	1.41902	1.17007
5.4	1.09559	0.594414	5	0.798871	0.904468	7.4	0.689996	1.24819	4	0.683121	0.809478	4.8	1.06386	0.874814	3.4	1.44777	1.24673
5.6	1.17717	0.633265	5.2	0.812644	0.932016	7.6	0.759771	1.29083	4.2	0.766043	0.738402	5	1.18619	0.934123	3.6	1.4861	1.30901
5.8	1.25487	0.707081	5.4	0.863147	0.941198	7.8	0.790782	1.27921	4.4	0.852914	0.694967	5.2	1.26403	0.989726	3.8	1.51963	1.39525
6	1.34812	0.765357	5.6	0.904468	0.945789	8	0.845051	1.28696	4.6	1.0464	0.651531	5.4	1.39377	1.14912	4	1.55796	1.46711
6.2	1.43359	0.792552	5.8	0.922833	0.936607	8.2	0.883815	1.29471	4.8	1.16881	0.627839	5.6	1.52351	1.26403	4.2	1.58671	1.5246
6.4	1.49963	0.815862	6	0.932016	0.927424	8.4	0.91095	1.31797	5	1.29911	0.627839	5.8	1.61989	1.37524	4.4	1.61545	1.58209
6.6	1.6123	0.800322	6.2	0.95038	0.95038	8.6	0.972972	1.33735	5.2	1.44127	0.604147	6	1.68661	1.45679	4.6	1.66336	1.63479
6.8	1.70554	0.811977	6.4	0.982519	0.941198	8.8	0.941961	1.33735	5.4	1.55183	0.592301				4.8	1.67773	1.68749
7	1.7949	0.827518	6.6	1.02843	0.932016	9	1.02336	1.34898	5.6	1.68608	0.59625				5	1.71127	1.7354
7.2	1.8726	0.804207	6.8	1.0468	0.941198	9.2	1.03887	1.35286	5.8	1.84798	0.615993				5.2	1.72085	1.79768
7.4	1.94253	0.800322	7	1.0973	0.941198	9.4	1.06213	1.37612	6	1.96644	0.667326				5.4	1.75439	1.84559
7.6	2.01246	0.811977	7.2	1.17535	0.95038	9.6	1.06213	1.39937	6.2	2.11649	0.71471				5.6	1.7975	1.89829
7.8	2.10182	0.819747	7.4	1.26258	0.982519	9.8	1.10477	1.38387	6.4	2.2389	0.789735
8	2.19894	0.843058	7.6	1.34982	1.01007	10	1.15516	1.3955	6.6	2.30603	0.856862
8.2	2.28053	0.854713	7.8	1.47837	1.01466	10.2	1.19005	1.37612	6.8	2.38895	0.896349
8.4	2.35046	0.874138	8	1.60692	1.00088	10.4	1.22106	1.36449	7	2.47187	0.920041
8.6	2.41262	0.885794	8.2	1.73548	0.996293	10.6	1.25982	1.35673	7.2	2.51925	0.927939
8.8	2.50975	0.901334	8.4	1.89158	0.98711	10.8	1.30246	1.3451	7.4	2.57848	0.931887
9	2.57968	0.932414	8.6	2.02013	0.973336	11	1.35673	1.32572	7.6	2.62982	0.92399
9.2	2.61464	0.955725	8.8	2.15787	0.90906	11.2	1.43426	1.27533	7.8	2.6693	0.896349
9.4	2.70012	0.994575	9	2.29101	0.881512	11.4	1.48078	1.25207	8	2.73643	0.896349
9.6	2.75451	1.01789	9.2	2.40579	0.8356	11.6	1.55443	1.23657	8.2	2.78382	0.876606
9.8	2.81278	1.01789	9.4	2.49303	0.812644	11.8	1.63196	1.22106	8.4	2.8391	0.848965
10	2.85163	1.02566	9.6	2.60781	0.789688	12	1.69785	1.20555	8.6	2.92202	0.856862
10.2	2.87883	1.04897	9.8	2.70881	0.730002	12.2	1.76375	1.19393	8.8	3.01679	0.876606
10.4	2.90991	1.01789	10	2.82819	0.711638	12.4	1.81415	1.17067
10.6	2.96819	0.971265	10.2	2.94297	0.679499	12.6	1.86842	1.12803
10.8	3.01481	0.940184	10.4	3.03938	0.656543	12.8	1.91493	1.09702
11	3.09639	0.947954	10.6	3.15875	0.661134	13	1.97308	1.03499
11.2	3.15855	0.979035	10.8	3.31485	0.707046	13.2	2.03898	0.972972
			11	3.51228	0.702455	13.4	2.09325	0.926455
			11.2	3.67756	0.707046	13.6	2.13589	0.903197
			11.4	3.82907	0.762141	13.8	2.1669	0.887691
			11.6	3.93008	0.858556	14	2.21729	0.864433
			11.8	3.99894	0.936607	14.2	2.27544	0.829546
			12	4.09995	0.996293	14.4	2.31808	0.794658
			12.2	4.18718	1.0422	14.6	2.34133	0.752018
			12.4	4.25605	1.07893	14.8	2.36459	0.713254
			12.6	4.31574	1.12026	15	2.40723	0.678367
			12.8	4.33869	1.17076	15.2	2.46538	0.639603
			13	4.38461	1.21667	15.4	2.48864	0.600839
						15.6	2.51965	0.58921
						15.8	2.55454	0.573704
						16	2.59718	0.550446
						16.2	2.60105	0.54657
						16.4	2.65144	0.488424
						16.6	2.64757	0.457413
						16.8	2.67083	0.426402
						17	2.66307	0.422526
						17.2	2.71734	0.395391
						17.4	2.72122	0.376009
						17.6	2.74835	0.352751
						17.8	2.79099	0.317863
						18	2.83363	0.298481
						18.2	2.86077	0.263594
						18.4	2.8879	0.220954
						18.6	2.91504	0.189943
						18.8	2.94993	0.13955
						19	2.98869	0.124044
						19.2	3.03133	0.100786

## Sheet: 150503
质量_A			质量_A			质量_A			质量_A			质量_A			质量_A
t	x	y	t	x	y	t	x	y	t	x	y	t	x	y	t	x	y
1.2	0.534268	0.942571	6.6	0.141923	0.252801	6.8	0.0599331	0.329632	11.8	0.0761714	0.21328	3	0.0429342	0.808593	5.6	0.913681	0.0796542
1.4	0.601032	0.934717	6.8	0.181839	0.243931	7	0.0973913	0.314649	12	0.114257	0.228514	3.2	0.110913	0.787126	5.8	0.951165	0.131195
1.6	0.648159	0.899371	7	0.212885	0.319327	7.2	0.119866	0.310903	12.2	0.171386	0.274217	3.4	0.168159	0.758503	6	1.03082	0.192107
1.8	0.746341	0.958281	7.2	0.252801	0.319327	7.4	0.142341	0.34087	12.4	0.21328	0.312303	3.6	0.221826	0.719147	6.2	1.09173	0.267076
2	0.836669	0.993626	7.4	0.292717	0.323762	7.6	0.142341	0.385819	12.6	0.205663	0.300877	3.8	0.275494	0.737036	6.4	1.11984	0.309246
2.2	0.930923	1.04468	7.6	0.337068	0.319327	7.8	0.149833	0.378328	12.8	0.205663	0.300877	4	0.336318	0.733458	6.6	1.1667	0.379529
2.4	1.05267	1.05254	7.8	0.385854	0.354808	8	0.16107	0.378328	13	0.205663	0.300877	4.2	0.397141	0.740614	6.8	1.23698	0.47324
2.6	1.18227	1.09966	8	0.368113	0.372549	8.2	0.194783	0.314649	13.2	0.179003	0.335154	4.4	0.461542	0.783548	7	1.27915	0.557579
2.8	1.29616	1.15464	8.2	0.376984	0.421335	8.4	0.176054	0.303411	13.4	0.205663	0.354197	4.6	0.522365	0.805015	7.2	1.28852	0.627863
3	1.39434	1.13894	8.4	0.381419	0.45238	8.6	0.20602	0.265953	13.6	0.194237	0.396092	4.8	0.586767	0.869417	7.4	1.31195	0.712202
3.2	1.52002	1.11537	8.6	0.412464	0.447945	8.8	0.235987	0.25097	13.8	0.220897	0.430369	5	0.626123	0.905195	7.6	1.35881	0.815284
3.4	1.63783	1.09574	8.8	0.43464	0.4169	9	0.232241	0.247224	14	0.224706	0.445603	5.2	0.686946	0.948129	7.8	1.39161	0.876196
3.6	1.77922	1.06039	9	0.474556	0.381419	9.2	0.258462	0.228495	14.2	0.251366	0.441794	5.4	0.744192	1.01253	8	1.41035	0.960536
3.8	1.90882	1.02112	9.2	0.541082	0.359243	9.4	0.247224	0.239732	14.4	0.281834	0.430369	5.6	0.805015	1.06978	8.2	1.47595	1.01208
4	2.04234	1.00148	9.4	0.638655	0.363678	9.6	0.265953	0.224749	14.6	0.312303	0.422752	5.8	0.869417	1.11629	8.4	1.5228	1.09642
4.2	2.17194	1.02897	9.6	0.718486	0.319327	9.8	0.265953	0.224749	14.8	0.361814	0.422752	6	0.966018	1.16996	8.6	1.57903	1.18544
4.4	2.29369	1.06039	9.8	0.789448	0.257236	10	0.269699	0.265953	15	0.403709	0.407517	6.2	1.08051	1.19142	8.8	1.6212	1.22293
4.6	2.41936	1.08395	10	0.816059	0.20845	10.2	0.262207	0.273445	15.2	0.42656	0.396092	6.4	1.16996	1.22362	9	1.67274	1.28384
4.8	2.52933	1.12715	10.2	0.842669	0.21732	10.4	0.258462	0.29592	15.4	0.45322	0.396092	6.6	1.24509	1.26656	9.2	1.6868	1.33069
5	2.62751	1.17428	10.4	0.895891	0.181839	10.6	0.258462	0.292174	15.6	0.487497	0.392283	6.8	1.31665	1.30949	9.4	1.71022	1.37755
5.2	2.70998	1.22534	10.6	0.931371	0.181839	10.8	0.258462	0.288428	15.8	0.521774	0.37324	7	1.39894	1.37747	9.6	1.71491	1.41972
5.4	2.80031	1.2489	10.8	0.922501	0.172969	11	0.254716	0.333378	16	0.571286	0.403709	7.2	1.45618	1.45976	9.8	1.70085	1.44315
5.6	2.87493	1.24104	11	0.931371	0.177404	11.2	0.265953	0.32214	16.2	0.636032	0.403709				10	1.6868	1.48063
5.8	2.98489	1.2057	11.2	0.944677	0.204015	11.4	0.303411	0.333378	16.4	0.674117	0.430369				10.2	1.67742	1.48532
6	3.03987	1.18999	11.4	0.949112	0.221755	11.6	0.337124	0.359599	16.6	0.727437	0.45322				10.4	1.6868	1.50874
6.2	3.07129	1.13894	11.6	1.03781	0.252801	11.8	0.352107	0.404548	16.8	0.795992	0.460837				10.6	1.6868	1.51343
6.4	3.12627	1.10359	11.8	1.13539	0.23506	12	0.36709	0.423278	17	0.830269	0.487497				10.8	1.69148	1.56029
6.6	3.15376	1.0761	12	1.29948	0.283847	12.2	0.36709	0.460736	17.2	0.856929	0.491306
6.8	3.14198	1.00934	12.2	1.4148	0.350373	12.4	0.374582	0.494448	17.4	0.891206	0.498923
7	3.07914	0.954353	12.4	1.55229	0.399159	12.6	0.41204	0.57311	17.6	0.921675	0.50654
7.2	3.02416	0.907226	12.6	1.72525	0.505602	12.8	0.419532	0.606823	17.8	0.963569	0.491306
7.4	2.97704	0.860099	12.8	1.90709	0.585433	13	0.453244	0.636789	18	0.982612	0.47988
7.6	2.91813	0.809044	13	2.10667	0.64309	13.2	0.528161	0.655518	18.2	1.02831	0.45322
7.8	2.87885	0.773699	13.2	2.30625	0.678571	13.4	0.629298	0.685485	18.4	1.06259	0.45322
8	2.8278	0.722644	13.4	2.51027	0.65196	13.6	0.689231	0.715451	18.6	1.1121	0.449412
8.2	2.78067	0.703008	13.6	2.6655	0.656395	13.8	0.685485	0.696722	18.8	1.14638	0.430369
8.4	2.78067	0.671589	13.8	2.78081	0.656395	14	0.749164	0.711706	19	1.1997	0.411326
8.6	2.80423	0.65588	14	2.86508	0.620914	14.2	0.749164	0.749164	19.2	1.2454	0.3999
8.8	2.81994	0.636244	14.2	2.94491	0.612044	14.4	0.794114	0.764147	19.4	1.30253	0.384666
9	2.86314	0.61268	14.4	2.99369	0.576563	14.6	0.805351	0.726689	19.6	1.36347	0.384666
9.2	2.87885	0.589116	14.6	3.0203	0.518907	14.8	0.91398	0.70796	19.8	1.45487	0.407517
9.4	2.89849	0.581262	14.8	3.03361	0.501166	15	0.891505	0.745418	20	1.52724	0.445603
9.6	2.88671	0.593044	15	3.06022	0.501166	15.2	0.970167	0.764147	20.2	1.61864	0.495114
9.8	2.87885	0.585189	15.2	3.10457	0.470121	15.4	1.0301	0.801605	20.4	1.72909	0.544626
10	2.89456	0.573407	15.4	3.1844	0.421335	15.6	1.06756	0.846555	20.6	1.82431	0.575094
10.2	2.89849	0.56948	15.6	3.2598	0.381419	15.8	1.13873	0.880268	20.8	1.90809	0.609372
10.4	2.89456	0.56948	15.8	3.34407	0.390289	16	1.23612	0.887759	21	1.9538	0.597946
10.6	2.89849	0.557698	16	3.40616	0.4169	16.2	1.31478	0.891505	21.2	2.03759	0.616989
10.8	2.90634	0.585189	16.2	3.51704	0.421335	16.4	1.39344	0.861538	21.4	2.07567	0.647457
11	2.91817	0.559106	16.4	3.63235	0.44351	16.6	1.42716	0.831572	21.6	2.15184	0.655074
11.2	2.92928	0.55077	16.6	3.72549	0.487861	16.8	1.4796	0.839064	21.8	2.23182	0.69316
11.4	2.92373	0.5341	16.8	3.82306	0.576563	17	1.50207	0.850301	22	2.29657	0.738863
11.6	2.92651	0.528543	17	3.95168	0.65196	17.2	1.55451	0.854047	22.2	2.33085	0.769332
11.8	2.92928	0.525764	17.2	4.02707	0.700746	17.4	1.64816	0.846555	22.4	2.41463	0.792183
12	2.92928	0.525764	17.4	4.13795	0.745097	17.6	1.63692	0.872776	22.6	2.50604	0.834077
12.2	2.92928	0.525764	17.6	4.24439	0.736227	17.8	1.65191	0.898997	22.8	2.56698	0.875972
12.4	2.94318	0.55077	17.8	4.32866	0.709616	18	1.67064	0.906488	23	2.61649	0.917866
12.6	2.96263	0.575776	18	4.40406	0.678571	18.2	1.68936	0.898997	23.2	2.67362	0.952143
12.8	3.02931	0.595226				18.4	1.67813	0.906488	23.4	2.76883	0.98642
13	3.08488	0.625789				18.6	1.67813	0.906488	23.6	2.80692	1.01308
13.2	3.12655	0.65913				18.8	1.67813	0.906488	23.8	2.86405	1.06259
						19	1.67813	0.906488	24	2.94784	1.08925
						19.2	1.69311	0.880268	24.2	2.98211	1.07783
						19.4	1.68936	0.880268	24.4	3.03162	1.09687
						19.6	1.68936	0.86903
						19.8	1.71559	0.82408
						20	1.71184	0.816589
						20.2	1.78301	0.75291
						20.4	1.86542	0.700468
						20.6	1.86916	0.719197
						20.8	1.91037	0.704214
						21	1.92161	0.704214
						21.2	1.96281	0.674247
						21.4	2.019	0.651773
						21.6	2.05271	0.66301
						21.8	2.10515	0.614314
						22	2.17258	0.588094
						22.2	2.21752	0.535652
						22.4	2.23625	0.505686
						22.6	2.26247	0.453244
						22.8	2.29993	0.415786
						23	2.34114	0.385819
						23.2	2.36361	0.355853
						23.4	2.41231	0.318395
						23.6	2.46475	0.314649
						23.8	2.51719	0.310903
						24	2.58087	0.265953
						24.2	2.59585	0.239732
						24.4	2.67451	0.213512
						24.6	2.7307	0.187291
						24.8	2.77565	0.176054
						25	2.82435	0.172308
						25.2	2.87679	0.131104
						25.4	2.88428	0.0711706
						25.6	2.88428	0.0449498
						25.8	2.9105	-0.00374582
						26	2.92174	-0.0561873
						26.2	2.92923	-0.0936455
						26.4	2.93298	-0.131104
						26.6	2.89926	-0.172308
						26.8	2.89552	-0.191037
						27	2.89926	-0.187291
						27.2	2.89926	-0.224749
						27.4	2.89926	-0.224749
						27.6	2.89926	-0.224749
						27.8	2.89926	-0.224749
						28	2.89926	-0.224749
						28.2	2.89926	-0.224749
						28.4	2.89926	-0.224749
						28.6	2.89926	-0.224749
						28.8	2.85057	-0.191037
						29	2.85431	-0.179799
						29.2	2.87679	-0.168562
						29.4	2.88803	-0.168562
						29.6	2.91425	-0.164816
						29.8	2.92174	-0.164816
						30	2.92548	-0.20602
						30.2	2.91425	-0.25097
						30.4	2.9105	-0.280936
						30.6	2.90676	-0.303411
						30.8	2.88428	-0.329632
						31	2.88053	-0.34087
						31.2	2.88803	-0.352107
						31.4	2.88428	-0.385819
						31.6	2.90676	-0.434515
						31.8	2.94421	-0.445752
						32	2.97043	-0.438261
						32.2	2.98542	-0.427023
						32.4	3.0004	-0.41204

## Sheet: 150504
质量_A			质量_A	二		质量_A	三		质量_A			质量_A			质量_A
t	x	y	t	x	y	t	x	y	t	x	y	t	x	y	t	x	y
9	0.377367	0.661326	19	0.129224	0.338655	30.6	0.0709346	0.380807	19.6	0.0533436	0.533436	0.4	0.0775181	0.563768	7.6	0.744973	0.0791533
9.2	0.44462	0.665062	19.2	0.173783	0.325287	30.8	0.0634678	0.33974	19.8	0.110498	0.544867	0.6	0.137418	0.602527	7.8	0.828782	0.172275
9.4	0.538028	0.665062	19.4	0.187151	0.303007	31	0.056001	0.33974	20	0.175272	0.499144	0.8	0.179701	0.616621	8	0.852062	0.200211
9.6	0.68748	0.694953	19.6	0.204975	0.303007	31.2	0.056001	0.33974	20.2	0.262908	0.468662	1	0.253696	0.669474	8.2	0.889311	0.256084
9.8	0.803306	0.702425	19.8	0.227255	0.285183	31.4	0.056001	0.328539	20.4	0.262908	0.44199	1.2	0.310072	0.669474	8.4	0.921904	0.288677
10	0.941549	0.721107	20	0.249535	0.276271	31.6	0.056001	0.328539	20.6	0.30101	0.381026	1.4	0.366449	0.690616	8.6	0.959152	0.335238
10.2	1.06858	0.747261	20.2	0.267359	0.267359	31.8	0.056001	0.328539	20.8	0.339113	0.377216	1.6	0.422826	0.736422	8.8	0.996401	0.381798
10.4	1.17694	0.765943	20.4	0.316375	0.253991	32	0.056001	0.328539	21	0.361975	0.381026	1.8	0.49682	0.775181	9	1.02434	0.419047
10.6	1.2554	0.777151	20.6	0.338655	0.253991	32.2	0.056001	0.328539	21.2	0.422939	0.384836	2	0.53558	0.796322	9.2	1.06159	0.479576
10.8	1.40485	0.803306	20.8	0.343111	0.253991	32.4	0.056001	0.328539	21.4	0.472472	0.415318	2.2	0.59548	0.845652	9.4	1.0709	0.512169
11	1.49452	0.818251	21	0.387671	0.276271	32.6	0.056001	0.328539	21.6	0.522005	0.411508	2.4	0.637762	0.870317	9.6	1.08952	0.558729
11.2	1.61408	0.82946	21.2	0.458966	0.329743	32.8	0.056001	0.328539	21.8	0.556298	0.4458	2.6	0.687092	0.919646	9.8	1.10349	0.600634
11.4	1.68881	0.818251	21.4	0.52135	0.347567	33	0.056001	0.328539	22	0.628693	0.4458	2.8	0.725851	0.976023	10	1.10815	0.642539
11.6	1.76727	0.818251	21.6	0.592646	0.360935	33.2	0.056001	0.328539	22.2	0.689657	0.476282	3	0.806893	1.00421	10.2	1.15936	0.661163
11.8	1.83826	0.807042	21.8	0.614926	0.414406	33.4	0.056001	0.328539	22.4	0.73919	0.480093	3.2	0.880887	1.06411	10.4	1.20127	0.698412
12	1.90178	0.807042	22	0.681765	0.503526	33.6	0.056001	0.328539	22.6	0.800154	0.468662	3.4	0.909076	1.09935	10.6	1.23386	0.693756
12.2	2.01013	0.833196	22.2	0.712957	0.49907	33.8	0.056001	0.328539	22.8	0.868739	0.461041	3.6	0.986594	1.13811	10.8	1.23852	0.717036
12.4	2.0998	0.851878	22.4	0.775341	0.512438	34	0.056001	0.328539	23	0.891601	0.449611	3.8	1.05354	1.20505	11	1.29439	0.740316
12.6	2.182	0.874295	22.6	0.788709	0.539174	34.2	0.056001	0.328539	23.2	0.922083	0.43818	4	1.13106	1.25438	11.2	1.34561	0.810158
12.8	2.32025	0.926604	22.8	0.860005	0.490158	34.4	0.056001	0.328539	23.4	0.963995	0.4458	4.2	1.17334	1.33543	11.4	1.38286	0.870687
13	2.40618	0.990121	23	0.904565	0.503526	34.6	0.056001	0.328539	23.6	0.994478	0.449611	4.4	1.25086	1.40237	11.6	1.40148	0.959152
13.2	2.46596	1.02748	23.2	0.909021	0.481246	34.8	0.056001	0.328539	23.8	1.08211	0.468662	4.6	1.272	1.43056	11.8	1.42476	1.00571
13.4	2.53321	1.07232	23.4	0.97586	0.516894	35	0.056001	0.328539	24	1.13927	0.468662				12	1.44804	1.05693
13.6	2.60794	1.08353	23.6	1.01151	0.516894	35.2	0.056001	0.328539	24.2	1.20785	0.453421				12.2	1.44804	1.09883
13.8	2.65278	1.09847	23.8	1.10508	0.530262	35.4	0.056001	0.328539	24.4	1.26882	0.43818				12.4	1.47598	1.17333
14	2.69014	1.09474	24	1.14964	0.548086	35.6	0.037334	0.287472	24.6	1.33359	0.392457				12.6	1.48063	1.24317
14.2	2.7275	1.07606	24.2	1.20312	0.556998	35.8	0.037334	0.287472	24.8	1.40218	0.350544				12.8	1.48529	1.33629
14.4	2.75366	1.08353	24.4	1.29224	0.548086	36	0.037334	0.287472	25	1.49743	0.361975				13	1.49926	1.39217
14.6	2.77234	1.07606	24.6	1.35907	0.54363	36.2	0.037334	0.287472	25.2	1.55078	0.411508				13.2	1.49926	1.45735
14.8	2.78728	1.08353	24.8	1.47493	0.525806	36.4	0.018667	0.343473	25.4	1.6346	0.434369				13.4	1.51323	1.52719
15	2.79849	1.06485	25	1.58187	0.552542	36.6	0.0224004	0.369607	25.6	1.68413	0.44199				13.6	1.51323	1.55047
15.2	2.81717	1.05364	25.2	1.7111	0.56591	36.8	0.056001	0.347206	25.8	1.76796	0.483903				13.8	1.52254	1.611
15.4	2.83959	1.03496	25.4	1.80913	0.561454	37	0.056001	0.347206	26	1.83654	0.506764				14	1.54116	1.64825
15.6	2.83586	1.03869	25.6	1.91162	0.570366	37.2	0.115735	0.36214	26.2	1.86322	0.518195				14.2	1.54116	1.64825
15.8	2.83586	1.03869	25.8	2.0141	0.58819	37.4	0.100802	0.38454	26.4	1.95085	0.548677				14.4	1.55047	1.67153
16	2.83586	1.03869	26	2.08094	0.597102	37.6	0.104535	0.410674	26.6	2.01944	0.575349				14.6	1.55047	1.69481
16.2	2.83586	1.02001	26.2	2.15224	0.606014	37.8	0.104535	0.410674	26.8	2.09945	0.579159
16.4	2.8508	1.0088	26.4	2.21017	0.614926	38	0.130669	0.425608	27	2.1528	0.609641
16.6	2.85827	0.986385	26.6	2.2681	0.619382	38.2	0.145603	0.406941	27.2	2.23662	0.670606
16.8	2.87695	0.975176	26.8	2.30374	0.646118	38.4	0.123202	0.410674	27.4	2.32045	0.674416
17	2.88443	0.967703	27	2.37058	0.65503	38.6	0.112002	0.414408	27.6	2.36617	0.685847
17.2	2.89564	0.949021	27.2	2.45079	0.659486	38.8	0.0821348	0.425608	27.8	2.45381	0.754431
17.4	2.92553	0.922867	27.4	2.49981	0.690677	39	0.0858682	0.448008	28	2.49191	0.781103
17.6	2.933	0.915395	27.6	2.56665	0.708501	39.2	0.0672012	0.466675	28.2	2.61003	0.857308
17.8	2.95915	0.892977	27.8	2.65577	0.744149	39.4	0.0970684	0.481609	28.4	2.65194	0.88779
18	3.01146	0.870559	28	2.74489	0.748605	39.6	0.123202	0.500276	28.6	2.69766	0.918272
18.2	3.04882	0.863086	28.2	2.82955	0.748605	39.8	0.108269	0.522676	28.8	2.77006	0.952565
18.4	3.06751	0.863086	28.4	2.88748	0.721869	40	0.160536	0.54881	29	2.85388	0.979236
18.6	3.08245	0.863086	28.6	2.97214	0.695133	40.2	0.205337	0.57121	29.2	2.93009	0.956375
18.8	3.10487	0.851878	28.8	3.03007	0.690677	40.4	0.283739	0.616011	29.4	3.00248	0.960185
19	3.13102	0.851878	29	3.09245	0.677309	40.6	0.306139	0.586144	29.6	3.0444	0.944944
19.2	3.15718	0.85935	29.2	3.15484	0.663941	40.8	0.336006	0.593611
19.4	3.17212	0.840669	29.4	3.25732	0.61047	41	0.336006	0.589877
19.6	3.17212	0.840669	29.6	3.30634	0.56591	41.2	0.358407	0.586144
19.8	3.17212	0.840669	29.8	3.36427	0.534718	41.4	0.369607	0.619745
20	3.19828	0.851878	30	3.42665	0.507982	41.6	0.37334	0.649612
			30.2	3.4623	0.503526	41.8	0.36214	0.660812
			30.4	3.49349	0.49907	42	0.37334	0.71308
			30.6	3.52468	0.485702	42.2	0.414408	0.694413
			30.8	3.62271	0.472334	42.4	0.459208	0.679479
			31	3.64054	0.472334	42.6	0.462942	0.686946
			31.2	3.68064	0.458966	42.8	0.459208	0.716813
			31.4	3.72075	0.47679	43	0.504009	0.698146
			31.6	3.74748	0.494614	43.2	0.489076	0.739213
			31.8	3.78313	0.512438	43.4	0.556277	0.795215
			32	3.81878	0.512438	43.6	0.54881	0.836282
			32.2	3.84997	0.503526	43.8	0.586144	0.869883
			32.4	3.89453	0.525806	44	0.619745	0.869883
			32.6	3.92127	0.583734	44.2	0.672012	0.866149
			32.8	3.97028	0.619382	44.4	0.728013	0.89975
			33	4.00593	0.637206	44.6	0.784014	0.892283
			33.2	4.06386	0.646118	44.8	0.847482	0.89975
			33.4	4.07277	0.699589	45	0.89975	0.757881
			33.6	4.0995	0.712957	45.2	0.918417	0.750414
			33.8	4.0995	0.730781	45.4	0.940817	0.728013
			34	4.14406	0.744149	45.6	0.966951	0.709346
			34.2	4.17526	0.779797	45.8	0.959484	0.71308
			34.4	4.21982	0.797621	46	1.00429	0.71308
			34.6	4.30448	0.828813	46.2	1.01922	0.705613
			34.8	4.34013	0.828813	46.4	1.09762	0.698146
			35	4.37578	0.837725	46.6	1.11629	0.739213
			35.2	4.40251	0.860005	46.8	1.20589	0.728013
			35.4	4.42925	0.868917	47	1.30296	0.739213
			35.6	4.43816	0.873373	47.2	1.35149	0.72428
			35.8	4.44262	0.873373	47.4	1.47096	0.754147
			36	4.45153	0.891197	47.6	1.51949	0.802681
			36.2	4.45153	0.891197	47.8	1.60536	0.787748
			36.4	4.45153	0.891197	48	1.68376	0.754147
			36.6	4.45153	0.891197	48.2	1.73977	0.709346
			36.8	4.44707	0.886741	48.4	1.82563	0.657079
			37	4.44707	0.886741	48.6	1.86297	0.612278
			37.2	4.44707	0.886741	48.8	1.91897	0.567477
			37.4	4.44707	0.891197	49	1.99737	0.474142
			37.6	4.45598	0.900109	49.2	2.07204	0.481609
						49.4	2.16911	0.481609
						49.6	2.25124	0.459208
						49.8	2.28484	0.474142
						50	2.35204	0.485342
						50.2	2.38938	0.466675
						50.4	2.44538	0.466675
						50.6	2.49018	0.429341
						50.8	2.50885	0.388274
						51	2.52751	0.369607
						51.2	2.54991	0.321073
						51.4	2.57978	0.291205
						51.6	2.63205	0.253871
						51.8	2.63578	0.212804
						52	2.63951	0.18667
						52.2	2.65072	0.153069
						52.4	2.68432	0.119469
						52.6	2.66565	0.100802
						52.8	2.69178	0.0858682
						53	2.72165	0.0709346
						53.2	2.71418	0.0597344
						53.4	2.71045	0.0634678
						53.6	2.73658	0.0112002
						53.8	2.73658	-0.0112002
						54	2.74032	-0.037334
						54.2	2.74405	-0.112002
						54.4	2.74405	-0.153069
						54.6	2.75152	-0.168003
						54.8	2.75898	-0.18667
						55	2.77018	-0.194137
						55.2	2.77765	-0.220271
						55.4	2.79258	-0.216537
						55.6	2.81872	-0.220271
						55.8	2.85605	-0.227737
						56	2.87845	-0.235204
						56.2	2.89339	-0.257605
						56.4	2.88219	-0.276272
						56.6	2.90085	-0.268805
						56.8	2.92699	-0.257605
						57	2.96432	-0.309872
						57.2	2.98672	-0.283739

## Sheet: 150505
质量_A			质量_A			质量_A			质量_A			质量_A			质量_A
t	x	y	t	x	y	t	x	y	t	x	y	t	x	y	t	x	y
0	0.307483	1.01244	1.8	0.156576	0.613436	3	-0.0923699	0.460261	3.4	0.076496	0.592844	3	0.0854995	0.623434	3.4	0.913928	0.081128
0.2	0.314983	1.03119	2	0.381698	0.60984	3.2	-0.09073	0.48297	3.6	0.275386	0.646391	3.2	0.249374	0.758808	3.6	0.965068	0.150865
0.4	0.329982	1.02744	2.2	0.579128	0.59229	3.4	0.0228455	0.532008	3.8	0.39013	0.68464	3.4	0.391873	0.858557	3.8	1.0813	0.28104
0.6	0.35623	1.03494	2.4	0.772171	0.565966	3.6	0.175144	0.566422	4	0.608143	0.654041	3.6	0.530809	0.901307	4	1.19752	0.369373
0.8	0.37123	1.06119	2.6	0.995925	0.517706	3.8	0.342835	0.607413	4.2	0.887354	0.615793	3.8	0.637684	1.02599	4.2	1.3277	0.434461
1	0.487473	1.07244	2.8	1.18458	0.465058	4	0.562696	0.618593	4.4	1.15891	0.596669	4	0.755246	1.15424	4.4	1.43463	0.494899
1.2	0.581218	1.04994	3	1.39956	0.47822	4.2	0.775104	0.633499	4.6	1.33103	0.58137	4.2	0.844308	1.24687	4.6	1.50437	0.601829
1.4	0.656214	1.04244	3.2	1.74616	0.54403	4.4	0.953974	0.704301	4.8	1.46107	0.569895	4.4	0.926245	1.33237	4.8	1.55086	0.727355
1.6	0.791206	1.04244	3.4	2.06644	0.539642	4.6	1.19992	0.722934	5	1.69821	0.58137	4.6	1.10793	1.37155	5	1.62989	0.85753
1.8	0.929949	1.03869	3.6	2.36039	0.548417	4.8	1.48686	0.696848	5.2	1.90858	0.67699	4.8	1.23896	1.41489	5.2	1.68568	0.969109
2	1.03119	0.959947	3.8	2.64995	0.530868	5	1.75144	0.633499	5.4	2.06157	0.749661	5	1.38097	1.49536	5.4	1.76007	1.07139
2.2	1.13244	0.9112	4	2.9439	0.504544	5.2	1.9862	0.558969	5.6	2.29106	0.730537				5.6	1.83445	1.13648
2.4	1.27868	0.817455	4.2	3.19398	0.522093	5.4	2.18743	0.473261	5.8	2.45552	0.711413				5.8	1.93673	1.16437
2.6	1.42492	0.791206	4.4	3.52742	0.552804	5.6	2.36258	0.395005	6	2.57027	0.76496				6	2.00647	1.17832
2.8	1.59366	0.768708	4.6	3.85208	0.522093	5.8	2.53027	0.298117	6.2	2.75768	0.833807				6.2	2.09015	1.19227
3	1.79615	0.806206	4.8	4.15481	0.482607	6	2.64951	0.171417	6.4	2.91832	0.852931				6.4	2.15524	1.22016
3.2	1.96489	0.817455	5	4.50141	0.469445	6.2	2.77249	0.0782557	6.6	3.03689	0.9562
3.4	2.20863	0.836204				6.4	2.89173	-0.0111794
3.6	2.42237	0.884951				6.6	2.97372	-0.108067
3.8	2.61361	0.929949				6.8	3.01471	-0.156511
4	2.81235	1.00494				7	3.04921	-0.240384
4.2	3.01108	1.07619
4.4	3.13108	1.10619
4.6	3.23615	1.11123

## Sheet: 150506
质量_A			质量_A			质量_A			质量_A			质量_A			质量_A
t	x	y	t	x	y	t	x	y	t	x	y	t	x	y	t	x	y
1.4	0.423653	0.817576	2.6	0.0360774	0.526778	6.2	-0.086338	0.317845	9.2	0.0683249	0.508641	11.8	0.113691	0.0781626	0.2	1.81758	0.194184
1.6	0.579736	0.828724	2.8	0.268945	0.542298	6.4	0.052463	0.266062	9.4	0.204975	0.542803	12	0.181195	0.0746098	0.4	1.8593	0.328643
1.8	0.765548	0.828724	3	0.476164	0.608432	6.6	0.157389	0.187368	9.6	0.269504	0.57317	12.2	0.216724	0.0639512	0.6	1.91958	0.45383
2	0.910482	0.90305	3.2	0.780381	0.520254	6.8	0.239831	0.19861	9.8	0.322645	0.649086	12.4	0.270016	0.0675041	0.8	1.98913	0.518741
2.2	1.12602	0.895617	3.4	1.1375	0.427666	7	0.273557	0.333515	10	0.375787	0.687044	12.6	0.41213	0.0781626	1	2.10504	0.574379
2.4	1.28954	0.791562	3.6	1.38	0.33067	7.2	0.311031	0.39722	10.2	0.523824	0.633903	12.8	0.497398	0.0959268	1.2	2.20704	0.625381
2.6	1.33413	0.605749	3.8	1.64894	0.2469	7.4	0.355999	0.430946	10.4	0.557986	0.584557	13	0.554244	0.0994797	1.4	2.25341	0.657837
2.8	1.44562	0.542573	4	1.8738	0.273354	7.6	0.475914	0.434694	10.6	0.679453	0.52762	13.2	0.593325	0.113691	1.6	2.29514	0.732021
3	1.57198	0.564871	4.2	2.05456	0.304216	7.8	0.584588	0.46842	10.8	0.804715	0.489662	13.4	0.678594	0.138561	1.8	2.27196	0.824752
3.2	1.70204	0.572303	4.4	2.21769	0.317443	8	0.663282	0.52463	11	0.929977	0.470682	13.6	0.788732	0.287781	2	2.31368	0.903573
3.4	1.91015	0.639196	4.6	2.45137	0.357123	8.2	0.764461	0.449683	11.2	1.07042	0.417541	13.8	0.881106	0.401472	2.2	2.32296	0.977757
3.6	2.08482	0.706088	4.8	2.67181	0.405622	8.4	0.764461	0.393473	11.4	1.21087	0.428928	14	0.991244	0.572008	2.4	2.31832	1.03803
3.8	2.27806	0.784129	5	2.94076	0.37035	8.6	0.798187	0.389725	11.6	1.33613	0.466887	14.2	1.09783	0.664382	2.6	2.35078	1.0844
4	2.46759	0.836157	5.2	3.17884	0.282172	8.8	0.809429	0.370988	11.8	1.42723	0.48207	14.4	1.23994	0.817155	2.8	2.36469	1.11685
4.2	2.70543	0.802711	5.4	3.41251	0.220446	9	0.831914	0.363494	12	1.52972	0.516232	14.6	1.3785	0.920187
4.4	2.88381	0.813859	5.6	3.74318	0.233673	9.2	0.888124	0.355999	12.2	1.70433	0.512436	14.8	1.52062	0.987691
4.6	3.04361	0.869603	5.8	3.96804	0.251309	9.4	0.985555	0.385978	12.4	1.80681	0.497253	15	1.6201	1.04809
4.8	3.17368	0.988523	6	4.25462	0.313034	9.6	1.11297	0.412209	12.6	1.92069	0.489662	15.2	1.70181	1.1227
			6.2	4.47506	0.33067	9.8	1.25536	0.45343	12.8	2.0004	0.489662	15.4	1.77998	1.22218
						10	1.46147	0.498399	13	2.07632	0.455499	15.6	1.88656	1.28613
						10.2	1.64884	0.498399	13.2	2.14085	0.409949	15.8	1.97538	1.31811
						10.4	1.85119	0.494651	13.4	2.1826	0.353012	16	2.06776	1.33587
						10.6	2.00858	0.427199	13.6	2.23195	0.322645	16.2	2.18145	1.35363
						10.8	2.18096	0.363494	13.8	2.31545	0.360603	16.4	2.23829	1.36785
						11	2.33086	0.314778	14	2.39137	0.402358	16.6	2.33422	1.35363
						11.2	2.49574	0.224841	14.2	2.4521	0.432724	16.8	2.41238	1.35363
						11.4	2.6194	0.164884	14.4	2.48627	0.440316	17	2.45857	1.33232
						11.6	2.67561	0.112421	14.6	2.51284	0.451703	17.2	2.49055	1.40693
						11.8	2.70934	0.0149894	14.8	2.53182	0.497253
						12	2.7693	-0.0974313	15	2.53941	0.546599
						12.2	2.88172	-0.164884	15.2	2.61532	0.557986
						12.4	2.93793	-0.236084	15.4	2.72161	0.588353
						12.6	2.99039	-0.288547	15.6	2.78993	0.57317
						12.8	3.07243	-0.337705	15.8	2.85067	0.569374
									16	2.86585	0.520028
									16.2	2.90381	0.497253
									16.4	2.93797	0.485866
									16.6	2.95695	0.455499
									16.8	2.99491	0.466887
									17	3.03286	0.478274
									17.2	3.07462	0.523824

## Sheet: 150507
质量_A			质量_A			质量_A			质量_A			质量_A			质量_A
t	x	y	t	x	y	t	x	y	t	x	y	t	x	y	t	x	y
0	0.548282	0.691364	0	0.13687	0.462307	4.8	-0.0317466	0.0505451	9.4	0.086727	0.0619479	6.8	0.0919939	0.206986	10.2	2.08249	0.159099
0.2	0.548282	0.691364	0.2	0.345842	0.594289	5	0.0220595	0.0821958	9.6	0.173454	0.028909	7	0.153323	0.283648	10.4	2.12728	0.253637
0.4	0.631646	0.723122	0.4	0.587809	0.641949	5.2	0.118674	0.122766	9.8	0.30561	0.00825972	7.2	0.183988	0.329645	10.6	2.16211	0.368077
0.6	0.774556	0.699304	0.6	0.833442	0.590623	5.4	0.212795	0.229163	10	0.446025	0.0123896	7.4	0.314312	0.39864	10.8	2.19196	0.447687
0.8	0.925405	0.683425	0.8	1.06441	0.528298	5.6	0.311008	0.302823	10.2	0.623609	0.0371687	7.6	0.467635	0.505966	11	2.23176	0.532273
1	1.08816	0.786638	0	1.2656	0.51193	5.8	0.425589	0.274178	10.4	0.739245	0.0247792	7.8	0.517465	0.617125	11.2	2.22181	0.611884
1.2	1.29062	0.667546	0.2	1.30827	0.540371	6	0.540171	0.286454	10.6	0.842491	-0.0371687	8	0.674622	0.743617	11.4	2.22679	0.686518
1.4	1.46926	0.671516	0.4	1.32723	0.592512	6.2	0.654753	0.311008	10.8	0.974647	-0.0330389	8.2	0.812612	0.824112	11.6	2.14718	0.66164
1.6	1.62011	0.774728	0.6	1.62111	0.616212	6.4	0.806164	0.368298	11	1.11919	0.0454284	8.4	0.916106	0.912272	11.8	2.06757	0.631786
1.8	1.82653	0.691364	0.8	1.92448	0.573551	6.6	1.02714	0.392852	11.2	1.20179	0.148675	8.6	1.09626	1.02726	12	1.96805	0.591981
2	2.03296	0.639758	1	2.21836	0.53089	6.8	1.20311	0.360114	11.4	1.32155	0.239532	8.8	1.23042	1.11543	12.2	1.88844	0.572078
2.2	2.24732	0.663576	1.2	2.46959	0.48823	7	1.39135	0.392852	11.6	1.48262	0.276701	9	1.35308	1.21125	12.4	1.82376	0.601932
2.4	2.45772	0.75488	1.4	2.73503	0.312846	7.2	1.59596	0.380575	11.8	1.61064	0.268441	9.2	1.5524	1.21509	12.6	1.86854	0.726324
2.6	2.66811	0.810456	1.6	2.9436	0.327066	7.4	1.75965	0.311008	12	1.67672	0.206493	9.4	1.72872	1.21509	12.8	1.8984	0.791007
2.8	2.83881	0.810456	1.8	3.10002	0.374467	7.6	1.8906	0.282362	12.2	1.80888	0.189973	9.6	1.93954	1.15759	13	1.9581	0.800958
3	3.02142	0.75091	2	3.34651	0.398168	7.8	1.98063	0.261901	12.4	1.9782	0.231272	9.8	2.13502	1.05793	13.2	2.02776	0.840764
3.2	3.12463	0.905729	2.2	3.63565	0.369727	8	2.11976	0.347837	12.6	2.06493	0.276701	10	2.32668	1.08093	13.4	2.10737	0.885544
3.4	3.24372	0.977184	2.4	3.97694	0.331807	8.2	2.26708	0.35193	12.8	2.15166	0.28496	10.2	2.48383	1.14609	13.6	2.18698	0.920374
			2.6	4.18076	0.199084	8.4	2.32846	0.175965	13	2.22186	0.29322	10.4	2.54133	1.24575	13.8	2.25167	0.985057
			2.8	4.29926	0.241745	8.6	2.32846	0.0695675	13.2	2.32511	0.371687	10.6	2.58733	1.34924	14	2.30142	1.04477
			3	4.43199	0.208564	8.8	2.34074	-0.0572909	13.4	2.39119	0.441895	10.8	2.64099	1.46807	14.2	2.36113	1.13433
						9	2.19751	-0.225071	13.6	2.50682	0.491453				14.4	2.35118	1.21394
						9.2	2.17296	-0.302823	13.8	2.62659	0.553401				14.6	2.3462	1.33335
						9.4	2.14432	-0.372391	14	2.70093	0.59057				14.8	2.36113	1.40799
						9.6	2.23844	-0.425589	14.2	2.82069	0.58231				15	2.37108	1.49755
						9.8	2.32437	-0.454235	14.4	2.92807	0.5947				15.2	2.32133	1.66672
						10	2.38576	-0.491065	14.6	2.99002	0.5947				15.4	2.31137	1.79111
						10.2	2.45532	-0.560632							15.6	2.38601	1.88067
						10.4	2.56172	-0.585185
						10.6	2.6272	-0.560632
						10.8	2.6763	-0.617923
						11	2.67221	-0.650661
						11.2	2.6763	-0.662937
						11.4	2.80316	-0.667029
						11.6	2.87682	-0.671122
						11.8	2.97094	-0.740689

## Sheet: 150508
质量_A			质量_A			质量_A			质量_A			质量_A			质量_A
t	x	y	t	x	y	t	x	y	t	x	y	t	x	y	t	x	y
1	0.459961	0.726254	8.2	0.148749	0.700559	9.2	0.137835	0.725659	16.4	0.0657022	1.08409	33.8	0.0769143	1.13449	1.6	0.119626	0.0969719
1.2	0.532586	0.730289	8.4	0.422255	0.652575	9.4	0.227022	0.685119	16.6	0.0780213	1.06355	34	0.142291	1.13449	1.8	0.139492	0.136703
1.4	0.597142	0.758532	8.6	0.63818	0.690962	9.6	0.279723	0.612148	16.8	0.119085	1.02249	34.2	0.149983	1.13833	2	0.124593	0.146636
1.6	0.685907	0.810984	8.8	0.868501	0.796526	9.8	0.397288	0.616202	17	0.176575	1.03481	34.4	0.153829	1.14602	2.2	0.19909	0.255898
1.8	0.782741	0.895714	9	1.05084	0.921283	10	0.494583	0.705389	17.2	0.217638	1.07177	34.6	0.153829	1.14602	2.4	0.209023	0.285697
2	0.899748	0.948165	9.2	1.24277	0.954871	10.2	0.543231	0.79863	17.4	0.254596	1.06766	34.8	0.223051	1.17294	2.6	0.223922	0.335361
2.2	0.972374	1.00869	9.4	1.36273	0.974065	10.4	0.551339	0.899979	17.6	0.307979	1.07587	35	0.292274	1.2114	2.8	0.238821	0.375093
2.4	1.04903	1.06921	9.6	1.54027	0.940476	10.6	0.599986	0.948627	17.8	0.332617	1.08819	35.2	0.34996	1.24986	3	0.298419	0.419791
2.6	1.17411	1.07324	9.8	1.76099	0.93088	10.8	0.664849	1.01754	18	0.402426	1.05945	35.4	0.407646	1.28062	3.2	0.273586	0.44959
2.8	1.31533	1.07324	10	1.99611	0.945275	11	0.677011	1.05808	18.2	0.451702	1.06355	35.6	0.473023	1.33831	3.4	0.333184	0.479389
3	1.45654	1.02886	10.2	2.19285	0.98846	11.2	0.705389	1.13916	18.4	0.459915	1.05534	35.8	0.526863	1.36907	3.6	0.348083	0.534019
3.2	1.63004	0.968339	10.4	2.3368	0.935678	11.4	0.814846	1.21213	18.6	0.472234	1.05534	36	0.56532	1.40369	3.8	0.362983	0.563818
3.4	1.83984	0.923957	10.6	2.56232	0.801324	11.6	0.891871	1.32159	18.8	0.529724	1.05534				4	0.358016	0.58865
3.6	2.05772	0.903783	10.8	2.84062	0.839711	11.8	0.928357	1.35402	19	0.525617	1.05123				4.2	0.392781	0.623416
3.8	2.30787	0.964304	11	3.06615	0.940476	12	1.01349	1.37024	19.2	0.542043	1.04713				4.4	0.432513	0.658181
4	2.55399	0.96027	11.2	3.35884	0.8733	12.2	1.09862	1.35808	19.4	0.558469	1.05945				4.6	0.442446	0.692946
4.2	2.78801	0.927992	11.4	3.52199	0.801324	12.4	1.17159	1.32564	19.6	0.562575	1.05534				4.8	0.437479	0.722745
4.4	2.97361	0.992548	11.6	3.71872	0.8733	12.6	1.24862	1.29727	19.8	0.570788	1.05945				5	0.462312	0.762476
4.6	3.135	1.02483	11.8	3.88186	0.911686	12.8	1.30132	1.26078	20	0.59132	1.05534				5.2	0.49211	0.817107
			12	4.14577	0.849308	13	1.33781	1.22835	20.2	0.59132	1.06355				5.4	0.502043	0.82704
			12.2	4.32331	0.882896	13.2	1.35808	1.22024	20.4	0.615958	1.05945				5.6	0.536808	0.871738
			12.4	4.3569	1.00765	13.4	1.36213	1.22024	20.6	0.644703	1.04302				5.8	0.596406	0.901537
			12.6	4.38089	1.12281	13.6	1.36213	1.22024	20.8	0.648809	1.05534				6	0.685802	0.966101
			12.8	4.38089	1.22358	13.8	1.36213	1.22024	21	0.685766	1.06766				6.2	0.7305	0.956168
			13	4.49125	1.28116	14	1.26889	1.24051	21.2	0.706298	1.06766				6.4	0.775198	0.995899
						14.2	1.27294	1.24862	21.4	0.743256	1.04302				6.6	0.859628	1.12503
						14.4	1.24457	1.26889	21.6	0.743256	1.04713				6.8	0.909292	1.13993
						14.6	1.2243	1.26484	21.8	0.751469	1.07177				7	0.968889	1.19952
						14.8	1.2243	1.26078	22	0.751469	1.05534				7.2	0.998688	1.24422
						15	1.20808	1.26078	22.2	0.759681	1.0307				7.4	1.00365	1.26905
						15.2	1.20808	1.26078	22.4	0.710405	1.05945				7.6	1.02849	1.31872
						15.4	1.20808	1.26078	22.6	0.685766	1.07177				7.8	1.03345	1.35845
						15.6	1.20808	1.26078	22.8	0.710405	1.05945				8	1.03345	1.41308
						15.8	1.18376	1.27294	23	0.685766	1.07587				8.2	1.01855	1.45778
						16	1.17565	1.27294	23.2	0.689873	1.05534				8.4	1.04339	1.49751
						16.2	1.13916	1.27294	23.4	0.657022	1.06766				8.6	1.06325	1.53724
						16.4	1.19592	1.30132	23.6	0.685766	1.05123				8.8	1.04835	1.59684
						16.6	1.30943	1.28916	23.8	0.673447	1.05534				9	1.10795	1.63657
						16.8	1.43916	1.28511	24	0.685766	1.05123				9.2	1.11292	1.6614
						17	1.55267	1.277	24.2	0.657022	1.07177				9.4	1.13278	1.73093
						17.2	1.63375	1.28105	24.4	0.669341	1.06355
						17.4	1.69861	1.26889	24.6	0.669341	1.06355
						17.6	1.76753	1.25267	24.8	0.669341	1.06355
						17.8	1.82834	1.2324	25	0.669341	1.06355
						18	1.90536	1.19592	25.2	0.669341	1.06355
						18.2	1.94995	1.15132	25.4	0.669341	1.06355
						18.4	2.02293	1.11079	25.6	0.669341	1.06766
						18.6	2.04725	1.06619	25.8	0.669341	1.06766
						18.8	2.11211	1.01349	26	0.669341	1.06766
						19	2.2013	0.960789	26.2	0.669341	1.07177
						19.2	2.28238	0.916195	26.4	0.772001	1.06355
						19.4	2.34724	0.871601	26.6	0.956788	1.07587
						19.6	2.404	0.822954	26.8	1.05123	1.08819
						19.8	2.46886	0.737821	27	1.08409	1.0923
						20	2.54994	0.656742	27.2	1.14568	1.12104
						20.2	2.63913	0.60404	27.4	1.24834	1.14158
						20.4	2.65534	0.587824	27.6	1.36743	1.158
						20.6	2.69183	0.559447	27.8	1.42492	1.19906
						20.8	2.71615	0.527015	28	1.50294	1.19085
						21	2.74453	0.498637	28.2	1.55221	1.20317
						21.2	2.76885	0.44999	28.4	1.61381	1.24834
						21.4	2.80129	0.425666	28.6	1.68772	1.26887
						21.6	2.88642	0.40945	28.8	1.68772	1.26887
						21.8	2.93101	0.356748	29	1.76575	1.27709
						22	2.99182	0.324317	29.2	1.79449	1.31404
						22.2	3.02831	0.287831	29.4	1.82324	1.29762
						22.4	3.08912	0.247292	29.6	1.90126	1.31404
									29.8	1.92179	1.32636
									30	1.97928	1.30583
									30.2	2.04909	1.31815
									30.4	2.11479	1.30583
									30.6	2.17638	1.31815
									30.8	2.20513	1.32636
									31	2.32011	1.35511
									31.2	2.36528	1.39206
									31.4	2.38992	1.37564
									31.6	2.41045	1.40849
									31.8	2.45973	1.40028
									32	2.47615	1.40849
									32.2	2.53775	1.40849
									32.4	2.5706	1.44545
									32.6	2.58702	1.42081
									32.8	2.64041	1.44134
									33	2.68147	1.42081
									33.2	2.6979	1.44955
									33.4	2.73896	1.43724
									33.6	2.77181	1.44955
									33.8	2.79234	1.45366
									34	2.80466	1.44955
									34.2	2.83341	1.46187
									34.4	2.86215	1.45777
									34.6	2.88268	1.46598
									34.8	2.92785	1.46598
									35	2.9607	1.46187
									35.2	2.97302	1.47009
									35.4	3.01409	1.47419

## Sheet: 150509
质量_A			质量_A			质量_A			质量_A			质量_A			质量_A
t	x	y	t	x	y	t	x	y	t	x	y	t	x	y	t	x	y
24	0.583666	0.627945	2.4	0.126838	0.676492	0.8	0.0275225	0.598359	1	0.0818245	0.662779	0.6	0.0442287	0.793463	0.8	0.277021	0.0472909
24.2	0.772855	0.623919	2.6	0.267022	0.658047	1	0.141225	0.593146	1.2	0.237291	0.605502	0.8	0.143263	0.845783	1	0.359467	0.0417945
24.4	1.0023	0.668197	2.8	0.541556	0.608063	1.2	0.31473	0.641566	1.4	0.405031	0.687326	1	0.278668	0.87036	1.2	0.43021	0.0600292
24.6	1.22771	0.523287	3	0.874091	0.584311	1.4	0.439816	0.811036	1.6	0.511403	0.646414	1.2	0.385554	0.889447	1.4	0.485236	0.0900439
24.8	1.41288	0.559515	3.2	1.24463	0.541556	1.6	0.556831	0.851386	1.8	0.703691	0.66687	1.4	0.49244	0.969611	1.6	0.540263	0.100049
25	1.61011	0.748703	3.4	1.50591	0.584311	1.8	0.734371	0.758581	2	0.87844	0.725039	1.6	0.567431	1.09804	1.8	0.545266	0.0650317
25.2	1.85968	0.788956	3.6	1.79569	0.655568	2	0.956296	0.738406	2.2	1.03917	0.724147	1.8	0.622231	1.23301	2	0.59529	0.0650317
25.4	2.07705	0.821158	3.8	2.09497	0.745827	2.2	1.13384	0.677881	2.4	1.18236	0.642323	2	0.649649	1.32975	2.2	0.59529	0.0500244
25.6	2.33869	0.901664	4	2.3705	0.764829	2.4	1.38401	0.637531	2.6	1.33783	0.535951	2.2	0.713848	1.41243	2.4	0.605295	0.0500244
25.8	2.62046	0.901664	4.2	2.69828	0.836087	2.6	1.67856	0.532621	2.8	1.50148	0.544133	2.4	0.804741	1.49418	2.6	0.550268	0.0300146
26	2.84588	0.949967	4.4	3.00231	0.831336	2.8	1.86014	0.472096	3	1.66513	0.560498				2.8	0.555271	0.0400195
26.2	3.0467	1.12476	4.6	3.32059	0.712574	3	2.13452	0.347011	3.2	1.8165	0.711874				3	0.530258	0.0500244
26.4	3.26016	1.12113	4.8	3.65788	0.755328	3.2	2.32416	0.19368	3.4	1.93515	0.789607				3.2	0.490239	0.0500244
			5	3.99516	0.736326	3.4	2.5017	0.100875	3.6	2.07834	0.777333				3.4	0.485236	0.0750366
			5.2	4.28969	0.726825	3.6	2.5703	-0.0403501	3.8	2.22154	0.797789				3.6	0.500244	0.130063
			5.4	4.46071	0.859839	3.8	2.72363	-0.0887701	4	2.36882	0.838702				3.8	0.645314	0.310151
						4	2.90117	-0.0928051	4.2	2.49156	0.871431				4	0.790385	0.415202
						4.2	2.98187	-0.17754	4.4	2.63884	0.920526				4.2	0.915446	0.560273
						4.4	3.00608	-0.25017	4.6	2.77794	0.945073				4.4	1.04051	0.715349
						4.6	3.06054	-0.267616	4.8	2.88841	0.998259				4.6	1.16057	0.870424
									5	2.99478	1.10054				4.8	1.22059	1.01049
									5.2	3.07037	1.147				5	1.28062	1.09553
															5.2	1.33565	1.20058
															5.4	1.4407	1.31564
															5.6	1.50573	1.41569
															5.8	1.59078	1.50073
															6	1.6458	1.53575
															6.2	1.71083	1.59078
															6.4	1.75085	1.62079
															6.6	1.80588	1.6408

## Sheet: 150510
质量_A			质量_A			质量_A			质量_A			质量_A			质量_A
t	x	y	t	x	y	t	x	y	t	x	y	t	x	y	t	x	y
1.4	0.265608	0.981946	0.8	0.0257821	0.707026	1	0.0121108	0.110693	0.8	-0.0632207	0.0653004	0.6	0.00886886	0.146802	1.6	1.42183	0.034921
1.6	0.317925	0.977922	1	0.143151	0.69667	1.2	0.0932348	0.103639	1	0.0551196	0.0592831	0.8	0.164187	0.219105	1.8	1.40018	0.161766
1.8	0.374266	1.07451	1.2	0.405595	0.773017	1.4	0.169068	0.140674	1.2	0.200784	0.0491716	1	0.266939	0.282413	2	1.42079	0.303451
2	0.458778	1.0906	1.4	0.75393	0.887538	1.6	0.306626	0.205926	1.4	0.364689	0.0368787	1.2	0.456078	0.358356	2.2	1.41076	0.494107
2.2	0.567436	1.0906	1.6	0.987744	0.92094	1.8	0.436882	0.262938	1.6	0.536789	0.0163905	1.4	0.615119	0.402342	2.4	1.46093	0.65466
2.4	0.668045	1.18719	1.8	1.1643	0.992516	2	0.532363	0.315267	1.8	0.696597	0.0122929	1.6	0.790815	0.339611	2.6	1.53619	0.840299
2.6	0.816947	1.21536	2	1.25496	1.03069	2.2	0.631122	0.362883	2	0.840014	-0.0532692	1.8	1.00237	0.422626	2.8	1.61646	0.935628
2.8	0.945727	1.24353	2.2	1.52695	0.987744	2.4	0.777498	0.384046	2.2	1.0326	0.0163905	2	1.22751	0.585884	3	1.66664	1.10621
3	1.04634	1.23951	2.4	1.92777	0.94957	2.6	0.952091	0.373464	2.4	1.22929	0.0942455	2.2	1.45352	0.714066	3.2	1.75004	1.25268
3.2	1.25963	1.18719	2.6	2.22839	0.763474	2.8	1.14079	0.357592	2.6	1.45466	0.168003	2.4	1.64916	0.862487	3.4	1.80373	1.36454
3.4	1.4367	0.985971	2.8	2.54332	0.687126	3	1.3511	0.372158	2.8	1.62676	0.274541	2.6	1.81445	0.956937	3.6	1.83505	1.46297
3.6	1.6178	0.849142	3	2.81054	0.658496	3.2	1.55876	0.306449	3	1.86032	0.39747	2.8	1.89035	1.1627	3.8	1.98717	1.53903
3.8	1.72243	0.611704	3.2	3.00141	0.629866	3.4	1.75275	0.221798	3.2	2.04062	0.46713	3	1.96529	1.30761	4	2.13929	1.5435
4	1.91158	0.547314	3.4	3.23045	0.410367	3.6	1.80742	0.108929	3.4	2.21682	0.446642	3.2	2.04266	1.42754	4.2	2.21088	1.7001
4.2	2.09267	0.611704	3.6	3.39746	0.338791	3.8	1.82153	0.0278054	3.6	2.39302	0.475325				4.4	2.22877	1.86117
4.4	2.2617	0.631826	3.8	3.67899	0.295846	4	1.96597	-0.0242712	3.8	2.50775	0.499911
4.6	2.49206	0.7921	4	3.9128	0.314933	4.2	2.08732	-0.0647232	4	2.67575	0.491716
4.8	2.70168	0.811946	4.2	4.05595	0.281531	4.4	2.19654	-0.0930396	4.2	2.7659	0.536789
5	2.88154	0.830552	4.4	4.27232	0.310534	4.6	2.3179	-0.19417	4.4	2.88473	0.540887
5.2	3.04242	1.00207	4.6	4.48724	0.406878	4.8	2.37882	-0.34607	4.6	3.05976	0.574765
5.4	3.15947	1.14755				5	2.37352	-0.457175
						5.2	2.3988	-0.533966
						5.4	2.46757	-0.550147
						5.6	2.51285	-0.540063
						5.8	2.62534	-0.582509
						6	2.70219	-0.59869
						6.2	2.74387	-0.661749
						6.4	2.8276	-0.659368
						6.6	2.8832	-0.64764
						6.8	2.88827	-0.683639
						7	2.90445	-0.687684
						7.2	2.92873	-0.683639
						7.4	2.94492	-0.707601
						7.6	2.9943	-0.725237
