# Supplementary material for: The Effect of ‘Hydraulic‐Visual’ Interaction on the Intensity of Fish Schooling in the Upstream Movement of Juvenile Silver Carp
Source: Ecol Evol. 2026 May 14;16(5):e73659. doi: 10.1002/ece3.73659 (PMC13175714; doi:10.1002/ece3.73659)
Supplement: Supplementary file 1 — Data S1: ece373659‐sup‐0001‐Supinfo.zip [file ECE3-16-e73659-s001.zip › 3_1605Fish trajectory.xlsx]

## Sheet: 160501
质量_A			质量_A			质量_A			质量_A			质量_A			质量_A
t	x	y	t	x	y	t	x	y	t	x	y	t	x	y	t	x	y
0	0.409658	0.823371	2.2	0.233072	0.773599	4.4	0.0628021	0.427055	16	0.102359	0.422232	1	0.148199	0.46863	1.4	1.19588	0.0992213
0.2	0.442106	0.819315	2.4	0.381841	0.793435	4.6	0.175846	0.447989	16.2	0.196188	0.443557	1.2	0.268361	0.532717	1.6	1.17499	0.16711
0.4	0.462386	0.807147	2.6	0.48102	0.778558	4.8	0.293077	0.473109	16.4	0.349727	0.409437	1.4	0.372501	0.57277	1.8	1.11755	0.16711
0.6	0.486722	0.799035	2.8	0.535569	0.753763	5	0.360066	0.531725	16.6	0.622685	0.396642	1.6	0.440593	0.580781	2	1.1071	0.266331
0.8	0.490778	0.774699	3	0.659543	0.694256	5.2	0.422868	0.602901	16.8	0.899908	0.409437	1.8	0.528711	0.604814	2.2	1.12799	0.334219
1	0.502946	0.770643	3.2	0.813271	0.669461	5.4	0.581967	0.665703	17	1.18566	0.481941	2	0.692932	0.640862	2.4	1.10188	0.334219
1.2	0.523226	0.762531	3.4	0.907491	0.634748	5.6	0.632208	0.736878	17.2	1.37332	0.550181	2.2	0.857153	0.660889	2.6	1.0601	0.381219
1.4	0.51917	0.754419	3.6	1.03642	0.600035	5.8	0.66989	0.858296	17.4	1.57804	0.541651	2.4	1.1175	0.749008	2.8	1.02877	0.433441
1.6	0.535394	0.738195	3.8	1.1604	0.629789	6	0.745252	0.86667	17.6	1.7529	0.622685	2.6	1.30576	0.82511	3	1.07055	0.496107
1.8	0.547562	0.721971	4	1.26454	0.654584	6.2	0.795494	0.816428	17.8	1.9363	0.716514	2.8	1.51804	0.953282	3.2	1.08099	0.590106
2	0.55973	0.705747	4.2	1.48273	0.719051	6.4	0.921098	0.745252	18	2.04292	0.725044	3	1.67826	1.02938	3.4	1.09666	0.642328
2.2	0.584066	0.701691	4.4	1.68109	0.728969	6.6	1.0467	0.753626	18.2	2.16234	0.746369	3.2	1.83847	1.14554	3.6	1.11232	0.710216
2.4	0.608403	0.685467	4.6	1.92904	0.788476	6.8	1.28954	0.782933	18.4	2.29882	0.784754	3.4	1.99869	1.27371	3.8	1.11755	0.804215
2.6	0.616515	0.677355	4.8	2.18195	0.773599	7	1.53656	0.828988	18.6	2.38412	0.823139	3.6	2.10283	1.34581	4	1.11755	0.872103
2.8	0.608403	0.677355	5	2.45965	0.694256	7.2	1.72497	0.795494	18.8	2.49927	0.840199	3.8	2.14288	1.36984	4.2	1.11755	0.934769
3	0.632739	0.669243	5.2	2.63321	0.669461	7.4	1.905	0.665703	19	2.63575	0.870053	4	2.15089	1.34581	4.4	1.12277	0.992213
3.2	0.661131	0.681411	5.4	2.74727	0.634748	7.6	2.05154	0.565219	19.2	2.72531	0.870053	4.2	2.13487	1.34982	4.6	1.16977	1.12799
3.4	0.803091	0.620571	5.6	2.78694	0.580199	7.8	2.15621	0.406121	19.4	2.79355	0.857258	4.4	2.10283	1.3418	4.8	1.21154	1.26377
3.6	1.014	0.55973	5.8	2.81174	0.575241	8	2.2232	0.263769	19.6	2.89591	0.904173	4.6	2.07079	1.3418	5	1.26899	1.41521
3.8	1.13974	0.592178	6	2.77206	0.679379	8.2	2.30693	0.146538	19.8	2.94709	0.934028	4.8	2.03874	1.33379	5.2	1.33165	1.56143
4	1.25737	0.653019	6.2	2.77702	0.694256	8.4	2.42416	0.0628021	20	2.98974	0.929763	5	2.03474	1.32578	5.4	1.35254	1.66065
4.2	1.32632	0.685467	6.4	2.87124	0.699215	8.6	2.51209	0.0376813	20.2	3.06225	0.899908	5.2	2.01471	1.32578	5.6	1.3421	1.82776
4.4	1.37499	0.762531	6.6	2.94563	0.669461	8.8	2.6042	-0.0460549				5.4	1.97866	1.28573
4.6	1.43583	0.863932	6.8	3.02497	0.644666	9	2.70468	-0.142352				5.6	1.9346	1.28573
4.8	1.46422	0.95722	7	3.1787	0.634748	9.2	2.80098	-0.230275				5.8	1.89054	1.28172
5	1.46017	1.08296	7.2	3.33243	0.67442	9.4	2.87634	-0.242835				6	1.85449	1.2617
5.2	1.4845	1.15191	7.4	3.55062	0.758722	9.6	2.91821	-0.19678				6.2	1.82245	1.2657
5.4	1.54534	1.16813	7.6	3.83328	0.694256	9.8	2.97263	-0.146538				6.4	1.79441	1.23766
5.6	1.62241	1.10729	7.8	4.08123	0.738887	10	3.01869	-0.133978				6.6	1.79041	1.24568
5.8	1.6873	1.05051	8	4.24984	0.72401	10.2	3.01961	-0.0934754				6.8	1.77839	1.24568
6	1.73598	1.00589	8.2	4.33414	0.808312	10.4	3.02274	-0.0934754				7	1.77439	1.23766
6.2	1.78465	0.961276	8.4	4.37877	0.882697	10.6	2.96963	-0.110656				7.2	1.75837	1.22164
6.4	1.83738	0.920716				10.8	2.94464	-0.0872279				7.4	1.76237	1.22164
6.6	1.92255	0.859876				11	2.90716	-0.0278766				7.6	1.76237	1.22164
6.8	2.03612	0.794979				11.2	2.86343	0.0111703				7.8	1.76237	1.22164
7	2.12941	0.713859				11.4	2.81969	0.0345984				8	1.75035	1.22164
7.2	2.03612	0.657075				11.6	2.79002	0.0673978				8.2	1.72232	1.20562
7.4	1.88199	0.628683				11.8	2.78377	0.0923878				8.4	1.69828	1.17358
7.6	1.73598	0.657075				12	2.76659	0.122063				8.6	1.69428	1.17358
7.8	1.66297	0.717915				12.2	2.75722	0.122063				8.8	1.67425	1.14554
8	1.68325	0.827427				12.4	2.73848	0.112692				9	1.66224	1.15355
8.2	1.67108	0.892324				12.6	2.72442	0.114254				9.2	1.66224	1.15355
8.4	1.67108	0.928828				12.8	2.68693	0.139244				9.4	1.66224	1.16156
8.6	1.67919	0.945052				13	2.66194	0.178291				9.6	1.66224	1.16156
8.8	1.67513	0.945052				13.2	2.6229	0.139244				9.8	1.69027	1.18159
9	1.68325	0.965332				13.4	2.56198	0.090826				10	1.7103	1.22164
9.2	1.66702	0.969388				13.6	2.55417	0.101759				10.2	1.74635	1.24167
9.4	1.66297	0.99778				13.8	2.55574	0.11894				10.4	1.79041	1.30175
9.6	1.60618	1.07484				14	2.53699	0.100197				10.6	1.81444	1.38987
9.8	1.58185	1.05051				14.2	2.51825	0.0189797				10.8	1.83046	1.44194
10	1.40338	1.0424				14.4	2.49482	-0.0637998
10.2	1.22492	1.07079				14.6	2.46827	-0.115342
10.4	1.09918	1.13568				14.8	2.46983	-0.140332
10.6	0.973444	1.17624				15	2.48545	-0.134084
10.8	1.00995	1.05456				15.2	2.50576	-0.115342
11	1.03428	0.932884				15.4	2.53387	-0.0903517
11.2	1.04645	0.8761				15.6	2.53699	-0.0700473
11.4	1.03834	0.815259				15.8	2.5573	-0.073171
11.6	1.07079	0.794979				16	2.55261	-0.0872279
11.8	1.11946	0.794979				16.2	2.55261	-0.0872279
12	1.1154	0.774699				16.4	2.63071	-0.048181
12.2	1.20464	0.794979				16.6	2.67132	-0.0872279
12.4	1.32226	0.799035				16.8	2.58385	-0.234044
12.6	1.41961	0.819315				17	2.46202	-0.18875
12.8	1.48045	0.867988				17.2	2.33239	-0.0684854
13	1.5859	0.932884				17.4	2.21212	0.0673978
13.2	1.71164	0.969388				17.6	2.11841	0.198595
13.4	1.83738	1.0424				17.8	2.11529	0.265756
13.6	1.955	1.07079				18	2.13872	0.248575
13.8	2.16997	1.03834				18.2	2.23555	0.16111
14	2.33627	1.10729				18.4	2.33395	0.0736453
14.2	2.41739	1.18841				18.6	2.39955	0.0517791
14.4	2.49445	1.24925				18.8	2.41048	0.0377222
14.6	2.54312	1.15191				19	2.43079	0.0033609
14.8	2.58368	1.09918				19.2	2.46202	-0.0388098
15	2.69725	1.07079				19.4	2.53387	-0.145017
15.2	2.81488	1.13974				19.6	2.60572	-0.221549
15.4	2.92439	1.21681				19.8	2.65726	-0.190312
15.6	2.95684	1.21275				20	2.69787	-0.126275
15.8	3.00956	1.14785				20.2	2.75566	-0.123151
16	3.04201	1.1438				20.4	2.81345	-0.194997
16.2	3.09474	1.16002				20.6	2.87436	-0.227797
16.4	3.1353	1.20464				20.8	2.96339	-0.266844
16.6	3.16369	1.25331				21	2.99931	-0.357433
16.8	3.19209	1.30604

## Sheet: 160502
质量_A			质量_A			质量_A			质量_A			质量_A			质量_A
t	x	y	t	x	y	t	x	y	t	x	y	t	x	y	t	x	y
1.2	0.539863	1.53238	2.2	0.112041	0.598297	4.4	0.142089	0.718805	2	0.0843391	0.573506	2.2	0.111864	0.635227	0.8	1.36468	0.0808629
1.4	0.693517	1.39534	2.4	0.307928	0.680421	4.6	0.254925	0.756417	2.2	0.13916	0.514469	2.4	0.243704	0.675179	1	1.36458	0.21436
1.6	0.855476	1.4078	2.6	0.442025	0.774786	4.8	0.405373	0.773134	2.4	0.147593	0.404828	2.6	0.391524	0.739101	1.2	1.33844	0.444405
1.8	1.08803	1.42856	2.8	0.541357	0.814518	5	0.50985	0.814925	2.6	0.202414	0.371092	2.8	0.547334	0.775057	1.4	1.31753	0.606482
2	1.24169	1.29982	3	0.595989	0.908883	5.2	0.597611	0.860895	2.8	0.358441	0.362658	3	0.72312	0.850965	1.6	1.29139	0.737189
2.2	1.47424	1.32059	3.2	0.55129	0.963516	5.4	0.60597	0.948656	3	0.560855	0.34579	3.2	0.842975	0.978809	1.8	1.26002	0.82607
2.4	1.71926	1.06727	3.4	0.695321	0.963516	5.6	0.647761	0.931939	3.2	0.754835	0.34579	3.4	1.06271	1.05871	2	1.18682	0.967234
2.6	1.91859	0.917767	3.6	0.819485	0.958549	5.8	0.647761	0.936118	3.4	0.982551	0.358441	3.6	1.2345	1.12663	2.2	1.13977	1.05612
2.8	2.18022	0.963448	3.8	0.91385	0.938683	6	0.647761	0.936118	3.6	1.14701	0.404828	3.8	1.38631	1.16259	2.4	1.08226	1.17114
3	2.43769	0.867934	4	1.14231	0.963516	6.2	0.677014	1.03224	3.8	1.32834	0.493384	4	1.60605	1.22651	2.6	1.07703	1.27048
3.2	2.6827	0.813948	4.2	1.35588	1.00821	6.4	0.706268	1.03642	4	1.4928	0.52712	4.2	1.76585	1.33038	2.8	1.19728	1.4221
3.4	2.86127	0.99667	4.4	1.52474	1.03801	6.6	0.777313	1.06567	4.2	1.60244	0.598808	4.4	1.85375	1.41827	3	1.23911	1.56849
3.6	3.06891	0.930226	4.6	1.7532	1.00325	6.8	0.839999	1.08239	4.4	1.70365	0.649411	4.6	1.91767	1.44624	3.2	1.3123	1.65737
3.8	3.20596	0.967601	4.8	1.96676	0.988349	7	0.990447	1.07403	4.6	1.89341	0.674713	4.8	1.98558	1.4822	3.4	1.32276	1.75148
			5	2.14059	0.973449	7.2	1.10328	1.06985	4.8	2.04101	0.704232				3.6	1.33321	1.83513
			5.2	2.35416	0.923783	7.4	1.20358	1.01134	5	2.18438	0.805439				3.8	1.30707	1.90833
			5.4	2.60745	0.849284	7.6	1.36657	0.923581	5.2	2.33198	0.910863
			5.6	2.81605	0.864184	7.8	1.49194	0.852536	5.4	2.49644	0.92773
			5.8	3.00974	0.784719	8	1.60895	0.764775	5.6	2.63981	0.902429
			6	3.26304	0.715187	8.2	1.80119	0.74388	5.8	2.71994	0.948815
			6.2	3.51634	0.74002	8.4	1.95164	0.714626	6	2.75367	1.0205
			6.4	3.91863	0.784719	8.6	2.0603	0.559999	6.2	2.91392	1.05002
			6.6	4.22656	0.849284	8.8	2.15224	0.480597	6.4	3.02356	1.04581
			6.8	4.48482	1.09265	9	2.28597	0.442985
						9.2	2.35283	0.401194
						9.4	2.42806	0.296716
						9.6	2.48656	0.196418
						9.8	2.58268	0.162985
						10	2.74567	0.146269
						10.2	2.83343	0.104478
						10.4	2.8794	2.22045e-16
						10.6	2.89612	-0.121194
						10.8	2.9003	-0.200597
						11	2.91283	-0.23403
						11.2	2.92955	-0.284179
						11.4	2.95044	-0.317612
						11.6	2.97552	-0.313433
						11.8	2.98806	-0.288358
						12	2.99224	-0.259104
						12.2	3.00477	-0.292537
						12.4	2.99224	-0.284179
						12.6	3.00059	-0.263283
						12.8	3.01313	-0.225671
						13	3.02985	-0.250746
						13.2	3.02567	-0.250746

## Sheet: 160503
质量_A			质量_A			质量_A			质量_A			质量_A			质量_A
t	x	y	t	x	y	t	x	y	t	x	y	t	x	y	t	x	y
3.6	0.33157	1.60329	0.6	0.0964887	1.15987	2.2	0.0098449	0.873614	2	0.0772089	0.806404	1	0.114516	0.750515	3.6	1.28982	0.112786
3.8	0.415512	1.63267	0.8	0.221999	1.20866	2.4	0.237115	0.872244	2.2	0.0729195	0.643408	1.2	0.227664	0.850746	3.8	1.32614	0.289163
4	0.499454	1.61588	1	0.369999	1.17906	2.6	0.448824	0.88918	2.4	0.21018	0.647697	1.4	0.327517	0.934622	4	1.30539	0.46554
4.2	0.633761	1.62008	1.2	0.522932	1.18893	2.8	0.558913	1.01621	2.6	0.295968	0.677723	1.6	0.487282	1.0185	4.2	1.28464	0.574478
4.4	0.705112	1.61168	1.4	0.606798	1.23333	3	0.584319	1.12206	2.8	0.437517	0.712038	1.8	0.647046	1.0145	4.4	1.31576	0.756043
4.6	0.789053	1.60749	1.6	0.739998	1.21853	3.2	0.736749	1.06278	3	0.639118	0.703459	2	0.842758	1.06643	4.6	1.36245	0.937607
4.8	0.965331	1.55292	1.8	0.883064	1.20373	3.4	0.88918	1.09666	3.2	0.900771	0.604803	2.2	1.05844	1.11835	4.8	1.37282	1.12955
5	1.17099	1.56552	2	1.02613	1.2728	3.6	1.03738	1.05855	3.4	1.171	0.656276	2.4	1.32205	1.10238	5	1.37801	1.38892
5.2	1.28851	1.61588	2.2	1.25306	1.22346	3.8	1.18557	0.927288	3.6	1.38547	0.742064	2.6	1.51377	1.18625	5.2	1.41432	1.53418
5.4	1.38924	1.66625	2.4	1.46026	1.20373	4	1.36341	0.804497	3.8	1.68144	0.789247	2.8	1.70149	1.31007	5.4	1.45064	1.6898
5.6	1.46898	1.62847	2.6	1.68226	1.22346	4.2	1.68521	0.808731	4	1.88733	0.806404	3	1.8293	1.43389	5.6	1.39357	1.85062
5.8	1.56132	1.65785	2.8	1.95359	1.17906	4.4	1.85881	0.6563	4.2	2.05033	0.935086	3.2	1.91026	1.49424	5.8	1.33651	2.01143
6	1.64526	1.67884	3	2.21506	1.08533	4.6	2.05782	0.609724	4.4	2.29053	0.943665	3.4	1.97588	1.56201
6.2	1.77537	1.67464	3.2	2.50612	1.0656	4.8	2.32034	0.571616	4.6	2.46211	0.952243
6.4	1.92647	1.7292	3.4	2.78239	1.0508	5	2.49817	0.398014	4.8	2.61652	1.02516
6.6	2.023	1.69563	3.6	3.02412	0.848531	5.2	2.6125	0.330267	5	2.74521	1.15384
6.8	2.09435	1.69982	3.8	3.42372	0.784397	5.4	2.73952	0.287925	5.2	2.86531	1.13669
7	2.28322	1.53614	4	3.84799	0.858397	5.6	2.79457	0.13126	5.4	3.00686	1.08521
7.2	2.39234	1.55712	4.2	4.16865	0.917597	5.8	2.9597	0.101621	5.6	3.10906	1.05872
7.4	2.46789	1.66625	4.4	4.35119	1.00146	6	3.08249	0.0423419
7.6	2.56862	1.71241	4.6	4.37585	1.19386
7.8	2.62738	1.71241
8	2.69873	1.64526
8.2	2.77848	1.65365
8.4	2.82884	1.69982
8.6	2.98833	1.65365
8.8	3.08906	1.61168
9	3.21078	1.62847
9.2	3.28608	1.62259

## Sheet: 160504
质量_A			质量_A			质量_A			质量_A			质量_A			质量_A
t	x	y	t	x	y	t	x	y	t	x	y	t	x	y	t	x	y
2.4	0.386471	0.707066	1.6	0.088308	0.405178	3.6	0.123004	0.386582	16.4	0.0892597	0.669448	4.6	0.0585527	0.414051	5	1.22585	0.141654
2.6	0.465521	0.628015	1.8	0.264924	0.399983	3.8	0.228435	0.421726	16.6	0.178519	0.651596	4.8	0.154746	0.455875	5.2	1.24765	0.27786
2.8	0.51383	0.553356	2	0.431151	0.472708	4	0.33826	0.461263	16.8	0.236538	0.589114	5	0.271852	0.522792	5.4	1.31303	0.435859
3	0.597273	0.505047	2.2	0.597378	0.462318	4.2	0.465656	0.483228	17	0.241001	0.584651	5.2	0.338769	0.547886	5.6	1.37296	0.566617
3.2	0.597273	0.531397	2.4	0.722048	0.477902	4.4	0.58866	0.549123	17.2	0.29902	0.664985	5.4	0.368045	0.593892	5.8	1.46013	0.675582
3.4	0.671932	0.553356	2.6	0.836329	0.524653	4.6	0.672126	0.632589	17.4	0.464151	0.651596	5.6	0.409869	0.614803	6	1.49827	0.811788
3.6	0.724632	0.566531	2.8	0.971388	0.555821	4.8	0.716056	0.70727	17.6	0.638207	0.584651	5.8	0.451692	0.639897	6.2	1.49282	0.969787
3.8	0.755374	0.592881	3	1.12203	0.56621	5	0.738021	0.812702	17.8	0.843504	0.571262	6	0.510245	0.677538	6.4	1.51461	1.10599
4	0.825642	0.540181	3.2	1.26748	0.529848	5.2	0.790737	0.918133	18	1.0131	0.673911	6.2	0.598074	0.719362	6.6	1.47647	1.2313
4.2	0.900301	0.474305	3.4	1.42851	0.519459	5.4	0.852239	0.975242	18.2	1.30766	0.575725	6.4	0.736091	0.757003	6.8	1.51461	1.40565
4.4	0.992527	0.465521	3.6	1.67266	0.571405	5.6	0.882989	0.988421	18.4	1.52188	0.566799	6.6	0.836467	0.790461	7	1.52006	1.50916
4.6	1.07158	0.469913	3.8	1.90641	0.581794	5.8	0.979635	0.992814	18.6	1.67362	0.691763	6.8	0.941025	0.861561	7.2	1.52006	1.61268
4.8	1.13745	0.518222	4	2.05706	0.514264	6	1.13339	0.922526	18.8	1.76734	0.718541	7	1.02885	0.957755	7.4	1.57454	1.7053
5	1.20333	0.592881	4.2	2.22328	0.535043	6.2	1.26957	0.817095	19	1.9057	0.714078	7.2	1.20033	1.00376	7.6	1.69985	1.75978
5.2	1.30873	0.579706	4.4	2.44146	0.706464	6.4	1.42772	0.847846	19.2	1.99496	0.714078	7.4	1.36344	1.02885	7.8	1.80337	1.8524
5.4	1.379	0.575314	4.6	2.61807	0.722048	6.6	1.57269	0.711663	19.4	2.01727	0.767634	7.6	1.46382	1.06231	8	1.83061	1.92868
5.6	1.48001	0.588489	4.8	2.84663	0.644129	6.8	1.74401	0.58866	19.6	2.16901	0.749782	7.8	1.61856	1.10832	8.2	1.80337	2.0104
5.8	1.60297	0.671932	5	3.00767	0.498681	7	1.84066	0.562302	19.8	2.32968	0.749782	8	1.67293	1.15432
6	1.70838	0.729024	5.2	3.14792	0.488291	7.2	2.00759	0.509586	20	2.41001	0.794412	8.2	1.71476	1.29234
6.2	1.83134	0.715849	5.4	3.29337	0.555821	7.4	2.15695	0.303116	20.2	2.49481	0.763171	8.4	1.76495	1.38854
6.4	1.94114	0.755374	5.6	3.40765	0.503875	7.6	2.22724	0.166933	20.4	2.65101	0.754245	8.6	1.78047	1.47727
6.6	2.07289	0.8476	5.8	3.58427	0.457124	7.8	2.17453	0.149361	20.6	2.69118	0.781023
6.8	2.20464	0.887126	6	3.7453	0.488291	8	2.14817	0.16254	20.8	2.74474	0.847967
7	2.31443	0.873951	6.2	3.9323	0.451929	8.2	2.20528	0.153754	21	2.76705	0.861356
7.2	2.39348	0.865167	6.4	4.06736	0.540237	8.4	2.19649	0.16254	21.2	2.82507	0.830116
7.4	2.49449	0.865167	6.6	4.14528	0.581794	8.6	2.20967	0.127396	21.4	2.87416	0.807801
7.6	2.58233	0.869559	6.8	4.25437	0.623351	8.8	2.27117	0.101039	21.6	2.93665	0.798875
7.8	2.62624	0.869559	7	4.32709	0.753215	9	2.31071	0.0615018	21.8	2.95003	0.807801
8	2.8063	0.781725	7.2	4.46735	0.768799	9.2	2.22724	0.0219649	22	2.98574	0.865819
8.2	2.78435	0.825642				9.4	2.23164	-0.0263579	22.2	3.08679	0.865872
8.4	2.83705	0.865167				9.6	2.25799	-0.0790737	22.4	3.15999	0.827405
8.6	2.89853	0.926651				9.8	2.26678	-0.0966456
8.8	2.95123	0.979352				10	2.30632	-0.158147
9	3.04346	1.01888				10.2	2.31949	-0.16254
9.2	3.10055	1.0584				10.4	2.32828	-0.16254
9.4	3.18838	1.08036				10.6	2.32828	-0.16254
9.6	3.19717	0.996919				10.8	2.3151	-0.215256
9.8	3.19717	0.882734				11	2.40296	-0.272365
10	3.27542	0.875974				11.2	2.48643	-0.285544
						11.4	2.51718	-0.360225
						11.6	2.53036	-0.41294
						11.8	2.53914	-0.426119
						12	2.53475	-0.492014
						12.2	2.56111	-0.426119
						12.4	2.55232	-0.430512
						12.6	2.55232	-0.417333
						12.8	2.53475	-0.421726
						13	2.52157	-0.395368
						13.2	2.53914	-0.33826
						13.4	2.55232	-0.33826
						13.6	2.59625	-0.360225
						13.8	2.65336	-0.329474
						14	2.80272	-0.228435
						14.2	2.93891	-0.232828
						14.4	3.04434	-0.237221
						14.6	3.1278	-0.267972
						14.8	3.20248	-0.259186
						15	3.30352	-0.224042
						15.2	3.14977	-0.386582
						15.4	2.91255	-0.448084
						15.6	2.74561	-0.439298
						15.8	2.6314	-0.421726
						16	2.56111	-0.360225
						16.2	2.44689	-0.351439
						16.4	2.38978	-0.281151
						16.6	2.32389	-0.219649
						16.8	2.2536	-0.158147
						17	2.24042	-0.109825
						17.2	2.14817	-0.0439298
						17.4	2.07349	0.0263579
						17.6	2.01638	0.0922526
						17.8	1.93731	0.175719
						18	1.85823	0.20647
						18.2	1.77476	0.281151
						18.4	1.68691	0.285544
						18.6	1.57708	0.342653
						18.8	1.47604	0.395368
						19	1.38379	0.439298
						19.2	1.30472	0.461263
						19.4	1.1905	0.522765
						19.6	1.14218	0.579874
						19.8	1.08507	0.58866
						20	1.04114	0.632589
						20.2	1.04114	0.720449
						20.4	1.10703	0.764379
						20.6	1.17293	0.790737
						20.8	1.27396	0.874204
						21	1.36182	0.874204
						21.2	1.43211	0.931312
						21.4	1.46286	0.970849
						21.6	1.55951	0.962063
						21.8	1.74841	0.91374
						22	1.89338	0.808309
						22.2	1.96366	0.777558
						22.4	2.01199	0.781951
						22.6	2.02516	0.711663
						22.8	2.03834	0.667733
						23	2.07349	0.641375
						23.2	2.11742	0.650161
						23.4	2.17453	0.606232
						23.6	2.24042	0.549123
						23.8	2.35903	0.470049
						24	2.48204	0.333867
						24.2	2.59625	0.259186
						24.4	2.69729	0.180112
						24.6	2.78076	0.105432
						24.8	2.80272	0.0351439
						25	2.84665	-0.0483228
						25.2	2.92573	-0.0351439
						25.4	3.01798	-0.0878596
						25.6	3.03555	-0.123004
						26	3.09004	-0.109234

## Sheet: 160505
质量_A			质量_A			质量_A			质量_A			质量_A			质量_A
t	x	y	t	x	y	t	x	y	t	x	y	t	x	y	t	x	y
1.8	0.299982	0.851419	3.4	0.0223503	0.754903	3	0.0465548	0.407265	5	0.0759326	0.344823	4.4	0.0754764	0.5493	5	1.36635	0.0977089
2	0.35292	0.833773	3.6	0.218892	0.719216	3.2	0.0840397	0.429912	5.2	0.232264	0.388596	4.6	0.180305	0.56188	5.2	1.34466	0.151941
2.2	0.427915	0.780835	3.8	0.442995	0.703581	3.4	0.113989	0.438421	5.4	0.406463	0.388596	4.8	0.285133	0.498983	5.4	1.31755	0.222443
2.4	0.502911	0.749954	4	0.583712	0.76091	3.6	0.179752	0.455957	5.6	0.678927	0.424329	5	0.394154	0.457051	5.6	1.31755	0.303792
2.6	0.547026	0.7676	4.2	0.64104	0.807815	3.8	0.223594	0.52172	5.8	0.911191	0.455596	5.2	0.478017	0.465438	5.8	1.27416	0.406834
2.8	0.644078	0.816127	4.4	0.646252	0.807815	4	0.241131	0.618173	6	1.08539	0.522595	5.4	0.524141	0.515755	6	1.27958	0.488182
3	0.741131	0.895534	4.6	0.630617	0.781757	4.2	0.320047	0.618173	6.2	1.23279	0.576195	5.6	0.553493	0.553493	6.2	1.29043	0.645456
3.2	0.85583	0.899945	4.8	0.620194	0.766122	4.4	0.394578	0.55241	6.4	1.33999	0.607461	5.8	0.570266	0.587038	6.4	1.27958	0.764767
3.4	0.948472	0.899945	5	0.630617	0.672311	4.6	0.438421	0.517336	6.6	1.44719	0.68786	6	0.687673	0.675094	6.6	1.27416	0.884079
3.6	0.996998	0.974941	5.2	0.64104	0.625405	4.8	0.561178	0.482263	6.8	1.54545	0.710193	6.2	0.800888	0.737991	6.8	1.27416	0.976274
3.8	1.07641	1.04994	5.4	0.651464	0.588923	5	0.60502	0.569947	7	1.73305	0.763793	6.4	0.989579	0.754764	7	1.23077	1.07932
4	1.13817	1.05435	5.6	0.708793	0.588923	5.2	0.63571	0.618173	7.2	1.91172	0.781659	6.6	1.1615	0.737991	7.2	1.22535	1.14439
4.2	1.22198	1.08523	5.8	0.734851	0.599347	5.4	0.666399	0.574331	7.4	2.03678	0.772726	6.8	1.30826	0.737991	7.4	1.18739	1.20405
4.4	1.24404	1.00582	6	0.818239	0.5785	5.6	0.670783	0.55241	7.6	2.12611	0.795059	7	1.44663	0.817661	7.6	1.17654	1.26371
4.6	1.4205	0.895534	6.2	0.985013	0.583712	5.8	0.780389	0.574331	7.8	2.28691	0.817392	7.2	1.58081	0.884751	7.8	1.15485	1.32336
4.8	1.55285	0.873476	6.4	1.19348	0.583712	6	0.776004	0.556794	8	2.44771	0.857592	7.4	1.74854	0.993772	8	1.16027	1.39386
5	1.64108	0.838184	6.6	1.34983	0.667099	6.2	0.819846	0.556794	8.2	2.60404	0.866525	7.6	1.87852	1.13634	8.2	1.2145	1.48063
5.2	1.74695	0.864653	6.8	1.6	0.698369	6.4	0.841767	0.499799	8.4	2.69784	0.888858	7.8	1.96658	1.23697	8.4	1.23077	1.57825
5.4	1.85283	0.922003	7	1.86058	0.714004	6.6	0.933836	0.482263	8.6	2.84077	0.906725	8	2.02528	1.35857	8.6	1.27958	1.63791
5.6	1.93224	0.838184	7.2	2.0482	0.698369	6.8	0.977678	0.473494	8.8	2.92564	0.888858	8.2	2.06721	1.40889	8.8	1.31755	1.7301
5.8	2.08664	0.758777	7.4	2.19413	0.687946	7	1.06536	0.52172	9	2.9971	0.924591	8.4	2.07979	1.48856	9	1.35551	1.80603
6	2.19693	0.833773	7.6	2.32963	0.667099	7.2	1.18812	0.600636	9.2	3.03961	0.935879	8.6	2.09613	1.53689	9.2	1.39347	1.84942
6.2	2.28516	0.899945	7.8	2.47556	0.667099	7.4	1.34157	0.657631	9.4	3.07772	0.959952				9.4	1.42059	1.92534
6.4	2.4175	1.01464	8	2.64755	0.614982	7.6	1.47309	0.648862	9.6	3.10781	0.957946
6.6	2.52779	1.12493	8.2	2.83517	0.568077	7.8	1.56078	0.657631	9.8	3.13188	0.943904
6.8	2.62925	1.13375	8.4	3.08533	0.661887	8	1.67038	0.622557
7	2.66013	1.05435	8.6	3.2938	0.719216	8.2	1.86329	0.504184
7.2	2.6866	1.0367	8.8	3.51269	0.693158	8.4	1.9992	0.368273
7.4	2.75277	1.00141	9	3.64299	0.656676	8.6	2.05619	0.284973
7.6	2.79248	0.966118	9.2	3.84624	0.60977	8.8	2.1658	0.170984
7.8	2.84983	0.961706	9.4	3.95569	0.583712	9	2.27979	0.113989
8	2.86306	1.01023	9.6	4.08598	0.630617	9.2	2.45954	0.127142
8.2	2.92482	1.03229	9.8	4.15373	0.651464	9.4	2.54284	0.0745315
8.4	2.97776	1.0367	10	4.22149	0.687946	9.6	2.59983	0
8.6	3.02187	1.01464	10.2	4.32572	0.703581	9.8	2.63929	-0.0613789
8.8	3.05276	1.00141	10.4	4.37784	0.79218	10	2.66121	-0.131526
9	3.09246	1.03229	10.6	4.39347	0.849509	10.2	2.68313	-0.179752
9.2	3.1398	1.05944	10.8	4.41953	0.870356	10.4	2.70067	-0.197289
9.4	3.20841	1.07066	11	4.5387	0.842149	10.6	2.72259	-0.267437
9.6	3.26455	1.07066				10.8	2.74013	-0.280589
						11	2.7489	-0.306894
						11.2	2.75328	-0.350736
						11.4	2.74013	-0.412115
						11.6	2.79274	-0.460342
						11.8	2.80151	-0.429652
						12	2.87165	-0.477878
						12.2	2.92865	-0.464726
						12.4	2.97955	-0.487522
						12.6	3.05472	-0.456451

## Sheet: 160506
质量_A			质量_A			质量_A			质量_A			质量_A			质量_A
t	x	y	t	x	y	t	x	y	t	x	y	t	x	y	t	x	y
4.4	0.482469	1.27635	5.2	0.0891171	0.65003	1	0.131526	0.5831	0	0.0522352	0.075091	14.8	0.0278836	0.560005	0.6	1.18683	0.0975475
4.6	0.578962	1.29389	5.4	0.319773	0.670999	1.2	0.298126	0.574332	0.2	0.167979	0.146932	15	0.164445	0.522851	0.8	1.28979	0.211353
4.8	0.666684	1.34214	5.6	0.403648	0.760116	1.4	0.455958	0.605021	0.4	0.227846	0.130967	15.2	0.307808	0.472253	1	1.39276	0.260127
5	0.780722	1.31144	5.8	0.45607	0.843991	1.6	0.578716	0.705858	0.6	0.271749	0.0990379	15.4	0.379489	0.430087	1.2	1.51199	0.433544
5.2	0.890374	1.34214	6	0.503249	0.917382	1.8	0.653247	0.714626	0.8	0.407448	0.118994	15.6	0.400572	0.497552	1.4	1.56618	0.634059
5.4	1.09213	1.30705	6.2	0.629062	0.838749	2	0.701474	0.701474	1	0.579068	0.222764	15.8	0.434304	0.552367	1.6	1.65289	0.850831
5.6	1.31582	1.28512	6.4	0.765358	0.802054	2.2	0.797926	0.679553	1.2	0.926299	0.282631	16	0.434304	0.577667	1.8	1.72876	0.975475
5.8	1.53513	1.26758	6.6	0.618577	0.74439	2.4	0.942605	0.675169	1.4	1.1977	0.366446	16.2	0.459603	0.607182	2	1.76127	1.10012
6	1.71057	1.28951	6.8	0.435101	0.765358	2.6	0.9996	0.6664	1.6	1.46511	0.478198	16.4	0.548151	0.607182	2.2	1.80463	1.17599
6.2	1.92987	1.23687	7	0.351226	0.896413	2.8	1.10921	0.644479	1.8	1.68462	0.48618	16.6	0.649348	0.624049	2.4	1.84256	1.26812
6.4	2.13602	1.20617	7.2	0.45607	0.891171	3	1.19689	0.657632	2	1.97597	0.625871	16.8	0.771628	0.624049	2.6	1.8805	1.30063
6.6	2.32901	1.25003	7.4	0.477038	0.917382	3.2	1.33718	0.789158	2.2	2.14759	0.685738	17	0.961372	0.737895	2.8	1.91843	1.35483
6.8	2.47375	1.25003	7.6	0.602851	0.849233	3.4	1.47748	0.86369	2.4	2.39105	0.625871	17.2	1.1469	0.881258	3	1.96179	1.40902
7	2.63603	1.22372	7.8	0.702452	0.81778	3.6	1.60024	0.797926	2.6	2.6425	0.677756	17.4	1.35351	1.02884	3.2	1.97805	1.44695
7.2	2.79393	1.18863	8	0.765358	0.859718	3.8	1.68792	0.736548	2.8	2.81412	0.773544	17.6	1.52639	1.20593	3.4	1.94011	1.52824
7.4	2.90358	1.17986	8.2	0.754874	0.870202	4	1.82822	0.732163	3	2.94583	0.869332	17.8	1.68822	1.39971	3.6	1.89676	1.6854
7.6	3.02639	1.2281	8.4	0.854475	0.854475	4.2	1.95536	0.622558	3.2	3.04426	0.958288	18	1.78841	1.5333	3.8	1.8805	1.81005
7.8	3.16675	1.27196	8.6	1.04319	0.880686	4.4	2.06496	0.469111							4	1.89134	1.90759
8	3.28035	1.23707	8.8	1.26337	0.959319	4.6	2.23595	0.372658
			9	1.55693	1.07989	4.8	2.35871	0.324432
			9.2	1.81379	1.06416	5	2.48146	0.188521
			9.4	2.01824	0.964561	5.2	2.5823	0.061379
			9.6	2.23317	0.933108	5.4	2.67875	-0.00438421
			9.8	2.53197	0.885928	5.6	2.74452	-0.0219211
			10	2.80457	0.906897	5.8	2.78397	-0.0394579
			10.2	3.12434	0.723421	6	2.83658	-0.0701474
			10.4	3.4546	0.681483	6.2	2.88043	-0.0526105
			10.6	3.64856	0.608093	6.4	2.94619	-0.0701474
			10.8	3.75864	0.65003	6.6	2.98126	-0.109605
			11	3.81107	0.74439	6.8	2.96811	-0.144679
			11.2	3.91067	0.812538	7	2.96373	-0.175368
			11.4	4.02075	0.781085	7.2	2.9725	-0.192905
			11.6	4.0889	0.749632	7.4	2.97688	-0.219211
			11.8	4.09938	0.796811	7.6	2.98126	-0.210442
			12	4.04696	0.786327	7.8	2.96373	-0.232363
			12.2	4.06793	0.781085	8	2.95934	-0.232363
			12.4	4.10987	0.781085	8.2	2.94181	-0.227979
			12.6	4.12035	0.733905	8.4	2.94619	-0.254284
			12.8	4.13608	0.859718	8.6	2.94619	-0.254284
			13	4.1885	0.891171	8.8	2.94181	-0.19729
			13.2	4.35625	0.954077	9	2.94619	-0.192905
			13.4	4.44537	0.980288	9.2	2.94181	-0.1666
			13.6	4.52403	1.04749	9.4	3.02072	-0.201674
						9.6	3.03387	-0.302511
						9.8	3.03387	-0.245516
						10	3.0821	-0.227979
						10.2	3.09525	-0.267437
						10.4	3.11717	-0.28059
						10.6	3.16102	-0.293742
						10.8	3.16102	-0.271821
						11	3.21801	-0.311279
						11.2	3.15663	-0.359505
						11.4	3.13033	-0.346353
						11.6	3.09964	-0.434037
						11.8	2.95057	-0.381426
						12	2.87166	-0.377042
						12.2	2.8892	-0.328816
						12.4	2.86727	-0.3332
						12.6	2.89358	-0.359505
						12.8	2.81028	-0.372658
						13	2.68314	-0.271821
						13.2	2.556	-0.210442
						13.4	2.4727	-0.214826
						13.6	2.38063	-0.206058
						13.8	2.27541	-0.219211
						14	2.20087	-0.245516
						14.2	2.20526	-0.245516
						14.4	2.19649	-0.223595
						14.6	2.19211	-0.258668
						14.8	2.19211	-0.337584
						15	2.21841	-0.341968
						15.2	2.31925	-0.350737
						15.4	2.4157	-0.381426
						15.6	2.57792	-0.434037
						15.8	2.7489	-0.482263
						16	2.85851	-0.53049
						16.2	2.93304	-0.543642
						16.4	2.98565	-0.578716
						16.6	2.99442	-0.6664
						16.8	2.96373	-0.662016
						17	2.95057	-0.648863
						17.2	2.99442	-0.648863
						17.4	3.02072	-0.657632
						17.6	3.01195	-0.6664

## Sheet: 160507
质量_A			质量_A			质量_A			质量_A			质量_A			质量_A
t	x	y	t	x	y	t	x	y	t	x	y	t	x	y	t	x	y
0.2	0.594024	1.35966	0	0.0623134	0.716604	0.6	0.0749955	0.357331	4.6	0.0888871	0.311105	2.4	0.0501321	0.643362	8	1.54941	0.0657362
0.4	0.695229	1.37286	0.2	0.218097	0.726989	0.8	0.180871	0.432327	4.8	0.177774	0.368882	2.6	0.0877312	0.77287	8.2	1.60117	0.191102
0.6	0.778832	1.39926	0.4	0.394651	0.732182	1	0.313216	0.485265	5	0.235551	0.359993	2.8	0.17964	0.735271	8.4	1.70427	0.299929
0.8	0.792033	1.44766	0.6	0.56082	0.706218	1.2	0.458796	0.586729	5.2	0.364437	0.342215	3	0.246483	0.651717	8.6	1.68136	0.477489
1	0.796433	1.49166	0.8	0.763339	0.825652	1.4	0.520557	0.666136	5.4	0.595544	0.457769	3.2	0.338392	0.626651	8.8	1.73291	0.689416
1.2	0.809633	1.53126	1	0.856809	0.675062	1.6	0.604375	0.688194	5.6	0.835539	0.591099	3.4	0.463722	0.601585	9	1.76155	0.855521
1.4	0.818434	1.53126	1.2	0.913929	0.581591	1.8	0.666136	0.595552	5.8	1.15998	0.626654	3.6	0.614118	0.660073	9.2	1.78446	1.00444
1.6	0.897637	1.53126	1.4	1.16838	0.628326	2	0.723486	0.679371	6	1.41775	0.604432	3.8	0.789581	0.726915	9.4	1.84174	1.16482
1.8	0.96804	1.54006	1.6	1.39167	0.643905	2.2	0.82495	0.780835	6.2	1.6533	0.791095	4	0.994287	0.735271	9.6	1.84746	1.24501
2	1.02964	1.42566	1.8	1.55264	0.669869	2.4	1.01464	0.719074	6.4	1.8533	0.879982	4.2	1.06531	0.747804	9.8	1.83028	1.30228
2.2	1.01204	1.45206	2	1.84344	0.887966	2.6	1.2264	0.723486	6.6	2.10662	0.853316	4.4	1.16975	0.797936	10	1.8131	1.39966
2.4	1.03844	1.38606	2.2	2.06673	0.903544	2.8	1.47785	0.833773	6.8	2.27995	0.839983	4.6	1.26584	0.848068	10.2	1.78446	1.43402
2.6	1.09125	1.34206	2.4	2.22251	0.830845	3	1.6499	0.807304	7	2.47995	0.879982	4.8	1.34939	0.931622	10.4	1.80164	1.49703
2.8	1.13965	1.35526	2.6	2.36272	0.794495	3.2	1.87048	0.780835	7.2	2.64439	0.991091	5	1.50814	1.02771	10.6	1.80164	1.58867
3	1.21005	1.39486	2.8	2.50292	0.810074	3.4	2.00282	0.56026	7.4	2.73772	1.07998	5.2	1.65436	1.09873	10.8	1.773	1.64022
3.2	1.26285	1.34206	3	2.74179	0.903544	3.6	2.12193	0.401446	7.6	2.84439	1.03109	5.4	1.71285	1.2533	11	1.72145	1.72041
3.4	1.29805	1.14405	3.2	3.03778	0.649098	3.8	2.28957	0.304393	7.8	2.9955	0.937759	5.6	1.8716	1.40788
3.6	1.40806	1.05604	3.4	3.25068	0.65429	4	2.42632	0.238221	8	3.07345	0.936376	5.8	2.03231	1.51773
3.8	1.53126	0.998841	3.6	3.54148	0.643905	4.2	2.52779	0.211752
4	1.66767	1.06924	3.8	3.83747	0.74776	4.4	2.64249	0.035292
4.2	1.79967	1.11765	4	4.11788	0.695833	4.6	2.70866	-0.0926415
4.4	1.94488	1.04284	4.2	4.41906	0.716604	4.8	2.85424	-0.149991
4.6	2.04168	0.98124				5	3.01305	-0.172048
4.8	2.13849	0.946039				5.2	2.98658	-0.330862
5	2.19569	0.950439				5.4	3.00362	-0.43445
5.2	2.24409	0.985641				5.6	3.04606	-0.467453
5.4	2.29249	1.01644
5.6	2.3101	1.00324
5.8	2.3981	0.941639
6	2.4245	0.950439
6.2	2.4773	0.994441
6.4	2.5081	0.98124
6.6	2.5433	0.946039
6.8	2.60491	0.946039
7	2.65771	0.97244
7.2	2.69731	0.998841
7.4	2.71931	0.998841
7.6	2.78972	0.985641
7.8	2.85572	0.96364
8	2.88652	0.928438
8.2	2.96572	0.906437
8.4	3.04933	0.932838
8.6	3.08013	0.96804
8.8	3.10121	1.02247
9	3.15428	1.02107
9.2	3.18906	1.05447
9.4	3.23252	1.11572

## Sheet: 160508
质量_A			质量_A			质量_A			质量_A			质量_A			质量_A
t	x	y	t	x	y	t	x	y	t	x	y	t	x	y	t	x	y
11.8	0.422207	1.26264	1.6	0.150159	0.689794	3.6	0.17523	0.832344	0.6	0.0300404	0.319431	0.6	0.00691637	0.585808	0.6	1.29011	0.0898405
12	0.521784	1.21086	1.8	0.384783	0.713256	3.8	0.266828	0.800483	0.8	0.141036	0.374752	0.8	0.0686276	0.575709	0.8	1.32734	0.195917
12.2	0.621361	1.33433	2	0.581867	0.811798	4	0.418163	0.908011	1	0.19745	0.38684	1	0.0686276	0.529957	1	1.31437	0.32278
12.4	0.629327	1.44586	2.2	0.45517	0.91034	4.2	0.422146	1.0235	1.2	0.274012	0.411018	1.2	0.122005	0.488018	1.2	1.33379	0.436823
12.6	0.525767	1.50561	2.4	0.366013	0.96665	4.4	0.36639	1.00757	1.4	0.314308	0.402959	1.4	0.118192	0.499456	1.4	1.35805	0.565425
12.8	0.545683	1.53747	2.6	0.314396	1.00419	4.6	0.414181	0.911994	1.6	0.423107	0.38684	1.6	0.125817	0.541395	1.6	1.35562	0.664909
13	0.625344	1.54942	2.8	0.366013	0.999497	4.8	0.362408	0.669061	1.8	0.576231	0.382811	1.8	0.152506	0.564271	1.8	1.37504	0.759541
13.2	0.744837	1.49764	3	0.337858	0.961957	5	0.183195	0.649148	2	0.834125	0.427136	2	0.221133	0.610023	2	1.3993	0.844466
13.4	0.872295	1.42196	3.2	0.384783	1.0605	5.2	0.0517726	0.605341	2.2	0.999338	0.483551	2.2	0.255447	0.655775	2.2	1.4057	0.935503
13.6	0.999754	1.35425	3.4	0.319088	1.05111	5.4	-0.0517726	0.633218	2.4	1.09605	0.531906	2.4	0.308824	0.686276	2.4	1.41629	1.01189
13.8	1.15509	1.3662	3.6	0.314396	1.07927	5.6	-0.123458	0.677026	2.6	1.22902	0.676971	2.6	0.251634	0.728215	2.6	1.4204	1.09713
14	1.3423	1.32238	3.8	0.333166	1.05111	5.8	-0.131423	0.601358	2.8	1.41841	0.668912	2.8	0.110567	0.712964	2.8	1.4106	1.16571
14.2	1.46976	1.23077	4	0.389475	1.04173	6	-0.0955801	0.601358	3	1.5393	0.68503	3	-0.0305011	0.686276	3	1.4155	1.24407
14.4	1.60518	1.20687	4.2	0.506787	0.971342	6.2	-0.0637201	0.621271	3.2	1.72869	0.68503	3.2	-0.110567	0.617648	3.2	1.47917	1.34693
14.6	1.69679	1.21882	4.4	0.549019	0.92911	6.4	-0.0517726	0.577463	3.4	1.86167	0.705178	3.4	-0.14488	0.575709	3.4	1.59182	1.4057
14.8	1.7884	1.24272	4.6	0.567789	1.00888	6.6	-0.0756676	0.525691	3.6	1.99868	0.664882	3.6	-0.183007	0.552833	3.6	1.68978	1.47917
15	1.85612	1.24671	4.8	0.572482	1.07458	6.8	-0.107528	0.461971	3.8	2.14374	0.705178	3.8	-0.0686276	0.610023	3.8	1.75346	1.53305
15.2	1.91985	1.22679	5	0.642869	1.0605	7	-0.123458	0.39825	4	2.20821	0.745474	4	0.0305011	0.610023	4	1.80733	1.59672
15.4	1.98358	1.21086	5.2	0.793028	1.00888	7.2	-0.12744	0.362408	4.2	2.24448	0.77771	4.2	0.156318	0.632899	4.2	1.84162	1.6555
15.6	2.119	1.17501	5.4	0.882185	1.0605	7.4	-0.147353	0.338513	4.4	2.34119	0.741444	4.4	0.324075	0.674838
15.8	2.22654	1.17103	5.6	0.94788	1.01827	7.6	-0.155318	0.394268	4.6	2.41775	0.773681	4.6	0.495644	0.720589
16	2.33409	1.15111	5.8	1.10742	0.999497	7.8	-0.135405	0.497813	4.8	2.45402	0.805918	4.8	0.651962	0.732027
16.2	2.45358	1.12323	6	1.28105	1.01357	8	-0.107528	0.557551	5	2.49834	0.826065	5	0.773966	0.785404
16.4	2.54519	1.13518	6.2	1.54382	1.08396	8.2	-0.0716851	0.549586	5.2	2.51446	0.846213	5.2	0.819718	0.861657
16.6	2.54917	1.13916	6.4	1.81599	1.08396	8.4	-0.0836326	0.501796	5.4	2.56282	0.866361	5.4	0.876908	0.941723
16.8	2.60095	1.15908	6.6	2.01776	1.08396	8.6	-0.0796501	0.457988	5.6	2.63132	0.894568	5.6	0.956973	1.01416
17	2.60494	1.22281	6.8	2.243	1.09804	8.8	-0.0876151	0.386303	5.8	2.69982	0.902628	5.8	1.15142	1.07517
17.2	2.62884	1.27857	7	2.45416	1.14027	9	-0.107528	0.39825	6	2.74415	0.934864	6	1.31917	1.13998
17.4	2.58502	1.3423	7.2	2.61371	1.11681	9.2	-0.139388	0.414181	6.2	2.78847	0.987249	6.2	1.42974	1.12854
17.6	2.56511	1.39408	7.4	2.89056	1.00888	9.4	-0.187178	0.406216	6.4	2.84489	1.01546	6.4	1.53649	1.13617
17.8	2.54519	1.41798	7.6	3.16273	0.961957	9.6	-0.131423	0.465953	6.6	3.00607	0.983219	6.6	1.58225	1.18192
18	2.52926	1.44586	7.8	3.48182	0.858723	9.8	-0.151335	0.469936	6.8	3.0926	0.952094	6.8	1.62037	1.25436
18.2	2.50138	1.44984	8	3.70236	0.85403	10	-0.139388	0.442058				7	1.66994	1.3268
18.4	2.4735	1.47772	8.2	3.91822	0.807106	10.2	-0.167265	0.442058				7.2	1.74238	1.41068
18.6	2.46155	1.49764	8.4	4.08245	0.821183	10.4	-0.227003	0.39825				7.4	1.86057	1.49074
18.8	2.45358	1.52552	8.6	3.95576	0.994805	10.6	-0.266828	0.354443
19	2.40977	1.5534	8.8	4.1763	1.08396	10.8	-0.294705	0.322583
19.2	2.38985	1.54544	9	4.364	1.19189	11	-0.282758	0.354443
19.4	2.38587	1.50959	9.2	4.49509	1.26732	11.2	-0.322583	0.386303
19.6	2.3779	1.50561				11.4	-0.3186	0.358425
19.8	2.35002	1.46179				11.6	-0.30267	0.330548
20	2.30222	1.48171				11.8	-0.30267	0.30267
20.2	2.29027	1.46179				12	-0.33453	0.294705
20.4	2.26239	1.43789				12.2	-0.310635	0.30267
20.6	2.25044	1.41798				12.4	-0.266828	0.282758
20.8	2.16281	1.38213				12.6	-0.274793	0.306653
21	2.1429	1.32637				12.8	-0.266828	0.30267
21.2	2.13095	1.26662				13	-0.262845	0.310635
21.4	2.09112	1.20289				13.2	-0.23895	0.290723
21.6	2.07917	1.14713				13.4	-0.230985	0.306653
21.8	2.07519	1.1312				13.6	-0.230985	0.35046
22	2.0951	1.06747				13.8	-0.195143	0.394268
22.2	2.23451	1.07543				14	-0.1593	0.454006
22.4	2.33807	1.07543				14.2	-0.0995626	0.481883
22.6	2.45756	1.02764				14.4	-0.0557551	0.501796
22.8	2.63282	1.01967				14.6	0.023895	0.521708
23	2.75231	1.06348				14.8	0.0358425	0.581446
23.2	2.82401	1.10331				15	0.11151	0.649148
23.4	2.89969	1.04755				15.2	0.179213	0.621271
23.6	2.93952	1.07942				15.4	0.258863	0.593393
23.8	2.9674	1.08738				15.6	0.378338	0.641183
24	3.12672	1.09535				15.8	0.454006	0.732781
24.2	3.22232	1.0834				16	0.557551	0.736763
						16.2	0.677026	0.716851
						16.4	0.692956	0.684991
						16.6	0.752693	0.617288
						16.8	0.824379	0.601358
						17	0.832344	0.724816
						17.2	0.848274	0.740746
						17.4	1.03943	0.704903
						17.6	1.21865	0.728798
						17.8	1.36202	0.732781
						18	1.46556	0.692956
						18.2	1.61291	0.617288
						18.4	1.76027	0.589411
						18.6	1.89567	0.565516
						18.8	2.0271	0.513743
						19	2.14657	0.442058
						19.2	2.27401	0.326565
						19.4	2.40942	0.282758
						19.6	2.48907	0.199125
						19.8	2.52093	0.219038
						20	2.56075	0.211073
						20.2	2.60456	0.131423
						20.4	2.63244	0.107528
						20.6	2.62845	0.0597376
						20.8	2.67624	0.0119475
						21	2.71607	-0.0438076
						21.2	2.75988	-0.0915976
						21.4	2.77979	-0.123458
						21.6	2.7997	-0.1593
						21.8	2.77581	-0.23895
						22	2.73996	-0.294705
						22.2	2.71209	-0.394268
						22.4	2.68023	-0.438076
						22.6	2.69616	-0.473918
						22.8	2.69616	-0.465953
						23	2.70412	-0.465953
						23.2	2.69616	-0.517726
						23.4	2.62049	-0.565516
						23.6	2.62447	-0.561533
						23.8	2.61651	-0.549586
						24	2.65235	-0.569498
						24.2	2.6404	-0.529673
						24.4	2.65235	-0.497813
						24.6	2.62049	-0.434093
						24.8	2.65235	-0.38232
						25	2.68421	-0.402233
						25.2	2.69217	-0.374355
						25.4	2.71209	-0.314618
						25.6	2.732	-0.28674
						25.8	2.75988	-0.3186
						26	2.77979	-0.298688
						26.2	2.82758	-0.306653
						26.4	2.85944	-0.33453
						26.6	2.90325	-0.36639
						26.8	2.93909	-0.406216
						27	2.99738	-0.497607
						27.2	3.08044	-0.482156

## Sheet: 160509
质量_A			质量_A			质量_A			质量_A			质量_A			质量_A
t	x	y	t	x	y	t	x	y	t	x	y	t	x	y	t	x	y
1	0.547291	1.511	4.2	0.108665	0.694513	0	0.0279929	0.50445	1.6	0.117654	0.442217	1.4	0.0343744	0.599256	1	1.24237	0.0191566
1.2	0.713858	1.47134	4.4	0.212606	0.727585	0.2	0.117616	0.508271	1.8	0.15011	0.40976	1.6	0.120131	0.621827	1.2	1.29369	0.11896
1.4	0.868527	1.26115	4.6	0.297649	0.765382	0.4	0.187553	0.454915	2	0.190681	0.393532	1.8	0.200168	0.615611	1.4	1.32839	0.228007
1.6	1.10648	1.20959	4.8	0.311822	0.751208	0.6	0.235439	0.526744	2.2	0.194738	0.389475	2	0.253043	0.642049	1.6	1.37796	0.337054
1.8	1.26908	1.22546	5	0.27875	0.812628	0.8	0.275343	0.514773	2.4	0.308335	0.336734	2.2	0.317248	0.600504	1.8	1.42752	0.421317
2	1.34443	1.10251	5.2	0.297649	0.836251	1	0.275343	0.514773	2.6	0.389475	0.348905	2.4	0.385229	0.596728	2	1.45231	0.485754
2.2	1.38409	0.852664	5.4	0.311822	0.859874	1.2	0.303277	0.498811	2.8	0.499015	0.312392	2.6	0.40789	0.660932	2.2	1.47213	0.565061
2.4	1.58239	0.809039	5.6	0.363793	0.8457	1.4	0.33121	0.534725	3	0.661297	0.340791	2.8	0.40789	0.747798	2.4	1.51179	0.669151
2.6	1.72912	0.777312	5.8	0.377966	0.836251	1.6	0.339191	0.542706	3.2	0.754608	0.381361	3	0.494755	0.845994	2.6	1.487	0.748458
2.8	1.89569	0.813005	6	0.349619	0.892946	1.8	0.359144	0.582611	3.4	0.843863	0.458445	3.2	0.536299	0.898868	2.8	1.50683	0.872375
3	2.01863	0.820937	6.2	0.377966	0.911844	2	0.32722	0.694344	3.6	0.91689	0.482787	3.4	0.615611	0.929082	3	1.54153	0.961595
3.2	2.12174	0.761449	6.4	0.415763	0.883497	2.2	0.335201	0.790116	3.8	1.067	0.474673	3.6	0.71003	0.913975	3.2	1.57127	1.05577
3.4	2.22089	0.686097	6.6	0.411039	0.8457	2.4	0.359144	0.838002	4	1.13597	0.515243	3.8	0.830887	0.895091	3.4	1.59605	1.13012
3.6	2.38349	0.63454	6.8	0.458284	0.864598	2.6	0.407029	0.841992	4.2	1.24551	0.531471	4	0.895091	0.906422	3.6	1.63075	1.16978
3.8	2.50247	0.690063	7	0.477183	0.817352	2.8	0.442944	0.838002	4.4	1.33476	0.612612	4.2	0.932859	0.959296	3.8	1.63075	1.26891
4	2.64921	0.793176	7.2	0.519704	0.755933	3	0.454915	0.865935	4.6	1.43619	0.665354	4.4	0.98951	0.997064	4	1.62083	1.34326
4.2	2.84353	0.76938	7.4	0.543327	0.685064	3.2	0.526744	0.889878	4.8	1.54573	0.693753	4.6	0.997064	1.04238	4.2	1.63075	1.44239
4.4	2.9982	0.72179	7.6	0.571674	0.661441	3.4	0.602563	0.909831	5	1.63904	0.774894	4.8	1.01217	1.04994	4.4	1.65057	1.51674
4.6	3.09338	0.674199	7.8	0.628369	0.647268	3.6	0.634487	0.933773	5.2	1.76887	0.815464	5	1.06505	1.0726	4.6	1.71997	1.59109
4.8	2.92285	0.594882	8	0.628369	0.765382	3.8	0.686363	0.853964	5.4	1.84595	0.819521	5.2	1.14813	1.07638	4.8	1.75466	1.6357
5	3.01803	0.697994	8.2	0.628369	0.741759	4	0.682373	0.814059	5.6	1.9636	0.856034	5.4	1.20479	1.10659	5	1.73979	1.66544
5.2	3.01803	0.765414	8.4	0.675615	0.760657	4.2	0.650449	0.682373	5.8	2.12589	0.908776	5.6	1.26521	1.09148	5.2	1.79927	1.72988
5.4	3.04976	0.797141	8.6	0.779556	0.789005	4.4	0.686363	0.630497	6	2.21108	0.989916	5.8	1.32942	1.09904	5.4	1.90336	1.77945
5.6	3.08545	0.816971	8.8	0.850425	0.874047	4.6	0.750211	0.622516	6.2	2.28817	0.989916	6	1.38229	1.09148	5.6	2.0025	1.79927
5.8	3.13701	0.824903	9	0.874047	0.859874	4.8	0.794106	0.590592	6.4	2.35308	0.989916	6.2	1.46538	1.10659	5.8	2.06693	1.8538
6	3.15287	0.840766	9.2	0.902395	0.902395	5	0.838002	0.606554	6.6	2.40582	0.985859	6.4	1.58246	1.14058
6.2	3.1608	0.844732	9.4	0.987437	0.940192	5.2	0.82603	0.65843	6.8	2.45451	1.03049	6.6	1.69954	1.20101
6.4	3.16874	0.900254	9.6	1.12445	0.949641	5.4	0.925792	0.622516	7	2.53565	1.0386	6.8	1.81284	1.32564
6.6	3.09735	0.983538	9.8	1.31816	1.00634	5.6	0.945745	0.646459	7.2	2.6249	1.05077	7	1.86572	1.44272
6.8	3.09735	1.02716	10	1.59218	1.04413	5.8	1.0495	0.610544	7.4	2.7385	1.04266	7.2	1.89831	1.52768
7	3.11321	1.04699	10.2	1.79062	1.01106	6	1.14527	0.550687	7.6	2.80341	1.00209
7.2	3.17667	1.09062	10.4	1.96543	0.954365	6.2	1.23705	0.502801	7.8	2.89672	1.01426
7.4	3.24645	1.10535	10.6	2.10244	0.892946	6.4	1.36076	0.526744	8	2.98598	1.0102
			10.8	2.20638	0.907119	6.6	1.50441	0.538715	8.2	3.05431	0.995032
			11	2.27252	0.911844	6.8	1.56826	0.454915	8.4	3.11069	0.986013
			11.2	2.36229	0.850425	7	1.65206	0.434963
			11.4	2.40009	0.798454	7.2	1.71591	0.375106
			11.6	2.48513	0.798454	7.4	1.79572	0.351163
			11.8	2.59379	0.826802	7.6	1.94736	0.347172
			12	2.82057	0.878772	7.8	2.04313	0.387077
			12.2	3.01901	0.836251	8	2.15885	0.33121
			12.4	3.28831	0.765382	8.2	2.21073	0.351163
			12.6	3.48202	0.831526	8.4	2.28655	0.311258
			12.8	3.60958	0.840975	8.6	2.32246	0.307267
			13	3.76077	0.78428	8.8	2.37035	0.24741
			13.2	3.95447	0.774831	9	2.38631	0.275343
			13.4	4.06786	0.760657	9.2	2.37035	0.279334
			13.6	4.16708	0.751208	9.4	2.39828	0.235439
			13.8	4.2474	0.765382	9.6	2.41424	0.187553
			14	4.31827	0.798454	9.8	2.41025	0.147648
			14.2	4.38441	0.8457	10	2.38232	0.127696
			14.4	4.41276	0.840975	10.2	2.36237	0.0678382
			14.6	4.50252	0.848757	10.4	2.41823	0.0279334
						10.6	2.41025	-2.22045e-16
						10.8	2.41823	-0.0798097
						11	2.42621	-0.111734
						11.2	2.44218	-0.143657
						11.4	2.44617	-0.151638
						11.6	2.45016	-0.203515
						11.8	2.4741	-0.219477
						12	2.45814	-0.219477
						12.2	2.45814	-0.235439
						12.4	2.42222	-0.255391
						12.6	2.38631	-0.235439
						12.8	2.37035	-0.231448
						13	2.34641	-0.215486
						13.2	2.34241	-0.215486
						13.4	2.34641	-0.191543
						13.6	2.35838	-0.207505
						13.8	2.39429	-0.239429
						14	2.44617	-0.271353
						14.2	2.46213	-0.259382
						14.4	2.52199	-0.295296
						14.6	2.58184	-0.279334
						14.8	2.66963	-0.251401
						15	2.73348	-0.275343
						15.2	2.78137	-0.231448
						15.4	2.79334	-0.207505
						15.6	2.82526	-0.255391
						15.8	2.87315	-0.315248
						16	2.88113	-0.319239
						16.2	2.88911	-0.33121
						16.4	2.92902	-0.32722
						16.6	2.90906	-0.319239
						16.8	2.95695	-0.343182
						17	2.94498	-0.359144
						17.2	3.00084	-0.41102
						17.4	3.03277	-0.41102
						17.6	3.07374	-0.405782

## Sheet: 160510
质量_A			质量_A			质量_A			质量_A			质量_A			质量_A
t	x	y	t	x	y	t	x	y	t	x	y	t	x	y	t	x	y
0	0.810398	0.255495	1	0.0986685	0.382514	0.8	0.03514	0.492277	0	0.0410294	0.536434	0.4	0.0271096	0.700926	0	1.16587	0.0170918
0.2	0.878264	0.279448	1.2	0.278955	0.373516	1	0.0627442	0.519392	0.2	0.11289	0.507643	0.6	0.102759	0.742146	0.2	1.25888	0.11802
0.4	0.930161	0.275455	1.4	0.520086	0.397156	1.2	0.11528	0.5446	0.4	0.196654	0.433441	0.8	0.243576	0.806846	0.4	1.38278	0.195008
0.6	1.04593	0.291424	1.6	0.803769	0.392428	1.4	0.162982	0.65988	0.6	0.244814	0.425414	1	0.360602	0.865313	0.6	1.41968	0.315267
0.8	1.12178	0.295416	1.8	0.959795	0.297867	1.6	0.266337	0.759259	0.8	0.28896	0.405347	1.2	0.430433	0.933028	0.8	1.431	0.540927
1	1.18965	0.327353	2	0.969251	0.288411	1.8	0.417394	0.802986	1	0.385281	0.365214	1.4	0.494764	1.00095	1	1.40055	0.711575
1.2	1.24155	0.391227	2.2	1.06381	0.278955	2	0.457146	0.894416	1.2	0.549827	0.385281	1.6	0.574327	1.03037	1.2	1.37321	0.867366
1.4	1.39325	0.439132	2.4	1.1631	0.274227	2.2	0.480997	0.993795	1.4	0.782601	0.477587	1.8	0.682247	1.05576	1.4	1.34588	0.986258
1.6	1.52898	0.475061	2.6	1.27185	0.330964	2.4	0.5605	1.03355	1.6	1.03143	0.541801	2	0.799234	1.08467	1.6	1.37868	1.16801
1.8	1.73258	0.487037	2.8	1.39005	0.345148	2.6	0.588327	1.06535	1.8	1.25618	0.513707	2.2	0.976384	1.09173	1.8	1.43198	1.34704
2	1.86431	0.518974	3	1.50352	0.354604	2.8	0.612178	1.0574	2	1.44366	0.563065	2.4	1.12451	1.11078	2	1.47844	1.46593
2.2	1.99206	0.514982	3.2	1.65955	0.378244	3	0.683731	1.03355	2.2	1.60132	0.730428	2.6	1.2938	1.14887	2.2	1.53447	1.57389
2.4	2.08787	0.463085	3.4	1.81084	0.401884	3.2	0.743359	1.0415	2.4	1.76602	0.794265	2.8	1.48425	1.25679	2.4	1.59819	1.66212
2.6	2.16372	0.423164	3.6	2.0567	0.449165	3.4	0.802986	1.01765	2.6	1.9612	0.824379	3	1.65175	1.34728	2.6	1.5823	1.72148
2.8	2.2236	0.423164	3.8	2.36875	0.496445	3.6	0.822862	1.04945	2.8	2.11288	0.862299	3.2	1.76357	1.44512	2.8	1.51944	1.78434
3	2.23957	0.391227	4	2.61461	0.505902	3.8	0.930192	1.05342	3	2.22441	0.851146				3	1.46067	1.8554
3.2	2.29945	0.451108	4.2	2.78482	0.406612	4	1.00175	1.02957	3.2	2.29691	0.832186
3.4	2.38728	0.487037	4.4	2.86993	0.378244	4.2	1.02162	1.0733	3.4	2.35713	0.832186
3.6	2.49906	0.526958	4.6	2.92194	0.392428	4.4	1.0415	1.01765	3.6	2.39998	0.878921
3.8	2.62681	0.590832	4.8	2.99286	0.349876	4.6	1.10908	0.981869	3.8	2.53456	0.958528
4	2.7825	0.654706	5	3.05432	0.312051	4.8	1.22833	0.946093	4	2.65474	1.02112
4.2	2.95416	0.698619	5.2	3.06851	0.345148	5	1.43106	0.87454	4.2	2.79996	0.996085
4.4	3.11784	0.742532	5.4	3.12524	0.345148	5.2	1.59405	0.802986	4.4	2.88008	0.954772
4.6	3.26105	0.722497	5.6	3.17252	0.36406	5.4	1.75703	0.747334	4.6	2.94393	0.952268
			5.8	3.19616	0.349876	5.6	1.91206	0.632054	4.8	2.96832	0.961004
			6	3.22453	0.330964	5.8	2.05914	0.5605	5	3.01572	0.974388
			6.2	3.25763	0.359332	6	2.13467	0.44522	5.2	3.10176	1.01575
			6.4	3.24817	0.359332	6.2	2.242	0.377642
			6.6	3.26236	0.378244	6.4	2.31355	0.365717
			6.8	3.28127	0.345148	6.6	2.32946	0.32994
			7	3.28127	0.354604	6.8	2.34138	0.274287
			7.2	3.29072	0.349876	7	2.39703	0.254412
			7.4	3.30018	0.345148	7.2	2.43281	0.262362
			7.6	3.32855	0.345148	7.4	2.46859	0.21466
			7.8	3.32855	0.368788	7.6	2.48846	0.155032
			8	3.30491	0.397156	7.8	2.52026	0.0755284
			8.2	3.24817	0.430253	8	2.52424	0.11528
			8.4	3.2198	0.453893	8.2	2.64349	0.0993795
			8.6	3.2198	0.491717	8.4	2.66337	0.0954043
			8.8	3.286	0.524814	8.6	2.70312	0.0715532
			9	3.30491	0.524814	8.8	2.72697	0.0397518
			9.2	3.41365	0.524814	9	2.79853	-0.00397518
			9.4	3.51294	0.520086	9.2	2.72697	-0.0397518
			9.6	3.63587	0.548454	9.4	2.75082	-0.0556525
			9.8	3.72098	0.591006	9.6	2.75878	-0.0755284
			10	3.91956	0.643015	9.8	2.8025	-0.111305
			10.2	4.05194	0.624103	10	2.80648	-0.087454
			10.4	4.15123	0.676111	10.2	2.78263	-0.0834788
			10.6	4.20324	0.690296	10.4	2.7866	-0.087454
			10.8	4.24106	0.732848	10.6	2.7866	-0.0715532
			11	4.26943	0.713936	10.8	2.79058	-0.0993795
			11.2	4.18905	0.794313	11	2.81443	-0.0675781
			11.4	4.18905	0.879418	11.2	2.8025	-0.0715532
			11.6	4.15596	0.940882	11.4	2.8184	-0.147082
			11.8	4.16541	0.997619	11.6	2.8184	-0.159007
			12	4.17487	1.078	11.8	2.8502	-0.178883
			12.2	4.22688	1.078	12	2.8502	-0.178883
			12.4	4.26943	1.05436	12.2	2.89393	-0.218635
			12.6	4.32144	1.04017	12.4	2.89393	-0.278263
			12.8	4.36872	1.02126	12.6	2.89791	-0.341865
			13	4.3829	1.05436	12.8	2.89791	-0.353791
			13.2	4.44437	0.978707	13	2.91778	-0.341865
			13.4	4.46608	0.928985	13.2	2.91381	-0.341865
			13.6	4.48054	0.886939	13.4	2.97741	-0.33789
			13.8	4.51076	0.871172	13.6	3.00126	-0.274287
			14	4.55412	0.855405	13.8	3.04434	-0.264396
						14	3.10892	-0.276066
