# Supplementary material for: The Effect of ‘Hydraulic‐Visual’ Interaction on the Intensity of Fish Schooling in the Upstream Movement of Juvenile Silver Carp
Source: Ecol Evol. 2026 May 14;16(5):e73659. doi: 10.1002/ece3.73659 (PMC13175714; doi:10.1002/ece3.73659)
Supplement: Supplementary file 1 — Data S1: ece373659‐sup‐0001‐Supinfo.zip [file ECE3-16-e73659-s001.zip › 3_1705Fish trajectory.xlsx]

## Sheet: 170501
质量_A			质量_A			质量_A			质量_A			质量_A			质量_A
t	x	y	t	x	y	t	x	y	t	x	y	t	x	y	t	x	y
0.6	0.379866	1.64342	5.8	0.016432	1.01941	0.8	0.0775269	0.679089	0.8	0.0164401	0.629367	1.2	0.0843142	0.604863	0.8	0.657757	0.0312731
0.8	0.555804	1.63542	6	0.178079	0.964209	1	0.212242	0.676771	1	0.0923003	0.592701	1.4	0.186958	0.685511	1	0.692269	0.0916693
1	0.647772	1.66741	6.2	0.406751	0.962895	1.2	0.27231	0.784894	1.2	0.194712	0.654654	1.6	0.230948	0.740499	1.2	0.734547	0.140849
1.2	0.807715	1.6914	6.4	0.519773	1.02598	1.4	0.360411	0.816931	1.4	0.289537	0.693848	1.8	0.37025	0.791821	1.4	0.770842	0.187036
1.4	0.895684	1.7034	6.6	0.619393	1.08437	1.6	0.424484	0.856976	1.6	0.523439	0.674883	2	0.48389	0.802818	1.6	0.807823	0.220593
1.6	0.983653	1.6994	6.8	0.53991	0.95024	1.8	0.484552	0.91304	1.8	0.684578	0.673814	2.2	0.579202	0.824813	1.8	0.850283	0.239769
1.8	1.07962	1.71939	7	0.501824	0.845917	2	0.572652	0.949081	2	0.818371	0.761416	2.4	0.637856	0.879801	2	0.884525	0.254151
2	1.15959	1.6954	7.2	0.513415	0.784649	2.2	0.588671	1.00114	2.2	0.931138	0.806719	2.6	0.744165	0.978778	2.2	0.913289	0.261684
2.2	1.24356	1.6874	7.4	0.597867	0.821079	2.4	0.588671	1.07723	2.4	1.01141	0.806719	2.8	0.832145	1.10342	2.4	0.93938	0.29634
2.4	1.31953	1.7074	7.6	0.650856	0.87738	2.6	0.59668	1.11727	2.6	1.07481	0.801236	3	0.916459	1.15107	2.6	0.952293	0.331848
2.6	1.45149	1.72339	7.8	0.656647	0.907751	2.8	0.59668	1.12929	2.8	1.10372	0.802705	3.2	0.982913	1.19509	2.8	0.957457	0.37123
2.8	1.56745	1.67941	8	0.634297	0.93368	3	0.612698	1.18135	3	1.11175	0.790665	3.4	1.04829	1.22427	3	0.945191	0.421587
3	1.66341	1.67541	8.2	0.666162	0.969597	3.2	0.612698	1.18935	3.2	1.11175	0.786651	3.6	1.11808	1.24638	3.2	0.944545	0.480337
3.2	1.77937	1.66341	8.4	0.720404	1.00323	3.4	0.624712	1.20537	3.4	1.10773	0.766584	3.8	1.15802	1.2768	3.4	0.946482	0.555227
3.4	1.90333	1.65941	8.6	0.801543	0.999917	3.6	0.632721	1.17734	3.6	1.10372	0.750529	4	1.20238	1.30365	3.6	0.956812	0.635282
3.6	2.02728	1.65142	8.8	0.918305	0.960082	3.8	0.624712	1.12528	3.8	1.09971	0.750529	4.2	1.26105	1.33803	3.8	0.983282	0.690804
3.8	2.11525	1.65941	9	1.03834	0.973422	4	0.656748	1.12528	4	1.11977	0.750529	4.4	1.29404	1.38569	4	1.00652	0.737288
4	2.2552	1.63942	9.2	1.17578	1.03303	4.2	0.688785	1.11327	4.2	1.18399	0.782638	4.6	1.30157	1.45565	4.2	1.03687	0.770214
4.2	2.37516	1.63142	9.4	1.30825	1.0794	4.4	0.72883	1.1413	4.4	1.30038	0.818759				4.4	1.05731	0.806258
4.4	2.50312	1.58744	9.6	1.45066	1.08271	4.6	0.800912	1.08924	4.6	1.38215	0.820386				4.6	1.08658	0.856079
4.6	2.57909	1.64342	9.8	1.58434	1.05999	4.8	0.788899	1.18135	4.8	1.46092	0.826786				4.8	1.10853	0.913538
4.8	2.61908	1.65542	10	1.69573	1.06284	5	0.804917	1.12128	5	1.51711	0.810732				5	1.1208	0.965186
5	2.67506	1.68341	10.2	1.83317	1.08106	5.2	0.872995	1.14931	5.2	1.58534	0.774611				5.2	1.13938	1.01386
5.2	2.78302	1.6954	10.4	1.99348	1.09329	5.4	0.897022	1.15331	5.4	1.65357	0.726448				5.4	1.18019	1.04524
5.4	2.87898	1.67941	10.6	2.1362	1.07112	5.6	0.917045	1.12929	5.6	1.78201	0.698354				5.6	1.22086	1.07494
5.6	2.96695	1.61543	10.8	2.30511	1.03966	5.8	0.953086	1.08524	5.8	1.8984	0.686313				5.8	1.26218	1.12336
5.8	3.03093	1.57944	11	2.47874	1.0029	6	1.0532	1.12929	6	2.01479	0.714408				6	1.28607	1.16984
6	3.15089	1.55145	11.2	2.63098	0.96484	6.2	1.15732	1.15331	6.2	2.10309	0.766584				6.2	1.27639	1.22666
6.2	3.2584	1.48772	11.4	2.82603	0.864934	6.4	1.27746	1.13329	6.4	2.17533	0.790665				6.4	1.24927	1.28282
			11.6	3.07676	0.80452	6.6	1.4016	1.0572	6.6	2.21948	0.814746				6.6	1.23313	1.33447
			11.8	3.31521	0.774713	6.8	1.4937	1.00114	6.8	2.29574	0.814746				6.8	1.22861	1.3887
			12	3.59673	0.79833	7	1.59782	0.949081	7	2.33186	0.806719				7	1.22667	1.43002
			12.2	3.78703	0.860176	7.2	1.67391	0.91304	7.2	2.40009	0.758556				7.2	1.23765	1.47134
			12.4	3.94403	0.936295	7.4	1.73798	0.876999	7.4	2.47233	0.742502				7.4	1.25702	1.51718
			12.6	4.11054	1.0029	7.6	1.81407	0.836953	7.6	2.58471	0.742502				7.6	1.27445	1.57335
			12.8	4.28656	1.05999	7.8	1.87414	0.792903	7.8	2.65794	0.726481				7.8	1.30544	1.64049
			13	4.41977	1.09805	8	1.92619	0.760867	8	2.7075	0.75802				8	1.34611	1.68504
			13.2	4.51054	1.13495	8.2	1.94622	0.732835	8.2	2.75256	0.798569				8.2	1.38743	1.72958
						8.4	1.95423	0.724826	8.4	2.78184	0.831234				8.4	1.43069	1.76315
						8.6	1.95423	0.716817	8.6	2.81338	0.858267				8.6	1.47556	1.78286
						8.8	1.95423	0.716817	8.8	2.84605	0.877416
						9	1.95423	0.716817	9	2.88209	0.895438
						9.2	1.95423	0.716817	9.2	2.9339	0.908954
						9.4	1.95423	0.712812	9.4	2.9767	0.923597
						9.6	1.95423	0.712812	9.6	3.02176	0.930356
						9.8	1.95423	0.712812	9.8	3.06633	0.915084
						10	1.95423	0.712812	10	3.09715	0.87291
						10.2	1.95423	0.712812	10.2	3.13828	0.869333
						10.4	1.94622	0.688785
						10.6	1.95823	0.68478
						10.8	1.95823	0.68478
						11	1.95823	0.68478
						11.2	1.94221	0.716817
						11.4	1.95823	0.704803
						11.6	1.95823	0.704803
						11.8	1.95823	0.704803
						12	1.95823	0.704803
						12.2	1.90617	0.720821
						12.4	1.88615	0.704803
						12.6	1.86613	0.704803
						12.8	1.86212	0.712812
						13	1.86613	0.720821
						13.2	1.90617	0.704803
						13.4	1.97024	0.676771
						13.6	2.0223	0.628716
						13.8	2.09839	0.620707
						14	2.1945	0.568648
						14.2	2.2786	0.548625
						14.4	2.35468	0.484552
						14.6	2.43077	0.404461
						14.8	2.47081	0.32437
						15	2.61097	0.264301
						15.2	2.70708	0.192219
						15.4	2.77516	0.168192
						15.6	2.87127	0.100114
						15.8	2.95136	0.0440502
						16	3.03546	-0.00800912
						16.2	3.0715	-0.0320365
						16.4	3.0633	-0.0965475
						16.6	3.07884	-0.158568

## Sheet: 170502
质量_A			质量_A			质量_A			质量_A			质量_A			质量_A
t	x	y	t	x	y	t	x	y	t	x	y	t	x	y	t	x	y
0	0.542966	1.26947	1.6	0.058911	0.535307	5.6	0.0118935	0.686834	0	0.0972907	0.544828	0.2	0.00302337	0.712392	0.6	0.585882	0.00763404
0.2	0.558261	1.26182	1.8	0.240505	0.520755	5.8	0.0385084	0.712406	0.2	0.140099	0.54872	0.4	0.0341736	0.743542	0.8	0.615325	0.0378662
0.4	0.562085	1.26182	2	0.414606	0.501172	6	0.146332	0.743213	0.4	0.198473	0.509803	0.6	0.0638404	0.765792	1	0.634258	0.0851988
0.6	0.596498	1.24653	2.2	0.487504	0.469279	6.2	0.238752	0.762467	0.6	0.245173	0.47867	0.8	0.0870732	0.776403	1.2	0.662658	0.123065
0.8	0.653854	1.21976	2.4	0.49206	0.464723	6.4	0.41204	0.824081	0.8	0.260739	0.459212	1	0.145122	0.787287	1.4	0.681591	0.160931
1	0.757094	1.26947	2.6	0.528509	0.478392	6.6	0.508312	0.931904	1	0.323005	0.424187	1.2	0.174146	0.798171	1.6	0.676857	0.203531
1.2	0.848862	1.28476	2.8	0.592294	0.514841	6.8	0.608433	1.01277	1.2	0.396946	0.389163	1.4	0.224939	0.816311	1.8	0.700524	0.250863
1.4	0.932984	1.28859	3	0.615075	0.542177	7	0.63924	1.08594	1.4	0.610986	0.463104	1.6	0.257592	0.819939	2	0.72419	0.283996
1.6	0.994163	1.30771	3.2	0.660636	0.560402	7.2	0.747064	1.05128	1.6	0.731626	0.470887	1.8	0.293872	0.845336	2.2	0.728923	0.312396
1.8	1.07828	1.30388	3.4	0.728978	0.564958	7.4	0.804827	1.04743	1.8	0.871725	0.47867	2	0.337409	0.87436	2.4	0.743123	0.359728
2	1.12799	1.30771	3.6	0.792763	0.564958	7.6	0.862589	1.02047	2	0.867833	0.505912	2.2	0.362805	0.885244	2.6	0.747857	0.383395
2.2	1.18152	1.28476	3.8	0.879329	0.583182	7.8	0.904949	1.03973	2.2	0.949557	0.560394	2.4	0.406342	0.903384	2.8	0.73839	0.421261
2.4	1.35359	1.23506	4	0.970452	0.633299	8	0.920352	1.07824	2.4	0.98069	0.572069	2.6	0.420854	0.943293	3	0.757323	0.468594
2.6	1.4033	1.08593	4.2	1.01146	0.633299	8.2	0.970413	1.08594	2.6	1.00404	0.575961	2.8	0.442622	0.968689	3.2	0.76679	0.496993
2.8	1.48742	1.0477	4.4	1.08435	0.633299	8.4	0.989667	1.05128	2.8	1.03517	0.610986	3	0.471646	0.975945	3.4	0.771523	0.515926
3	1.53713	1.05534	4.6	1.15725	0.637856	8.6	1.00892	1.02047	3	1.04685	0.64601	3.2	0.500671	0.979573	3.6	0.785723	0.539593
3.2	1.6136	1.00946	4.8	1.23015	0.669748	8.8	1.02047	1.01662	3.2	1.06631	0.626552	3.4	0.526067	0.972317	3.8	0.790456	0.572726
3.4	1.66331	0.925337	5	1.31672	0.751758	9	1.02432	1.00122	3.4	1.07409	0.610986	3.6	0.584116	0.990458	4	0.809389	0.596392
3.6	1.70155	0.875628	5.2	1.38961	0.824656	9.2	1.03973	0.997369	3.6	1.09355	0.607094	3.8	0.624025	1.00134	4.2	0.833055	0.634258
3.8	1.79332	0.860334	5.4	1.50807	0.892998	9.4	1.03203	0.981965	3.8	1.10522	0.599311	4	0.656677	1.02311	4.4	0.842522	0.638991
4	1.81626	0.833568	5.6	1.61742	0.920334	9.6	1.04358	1.01277	4	1.13246	0.583744	4.2	0.696586	1.02674	4.6	0.847255	0.681591
4.2	1.84303	0.833568	5.8	1.74043	0.906666	9.8	1.08209	1.02047	4.2	1.15971	0.572069	4.4	0.740122	1.05576	4.8	0.866188	0.70999
4.4	1.8545	0.818273	6	1.83611	0.879329	10	1.10519	1.01662	4.4	1.20251	0.54872	4.6	0.765518	1.07753	5	0.875655	0.76679
4.6	1.82008	0.787683	6.2	1.97735	0.870217	10.2	1.1591	1.00892	4.6	1.257	0.560394	4.8	0.790915	1.11018	5.2	0.913521	0.828322
4.8	1.85832	0.772388	6.4	2.0867	0.847437	10.4	1.19376	1.02047	4.8	1.24532	0.595419	5	0.812683	1.14646	5.4	0.937187	0.851988
5	1.8545	0.772388	6.6	2.23249	0.879329	10.6	1.25923	1.02818	5	1.26478	0.599311	5.2	0.841708	1.17549	5.6	0.975053	0.913521
5.2	1.88126	0.764741	6.8	2.3464	0.965896	10.8	1.32084	1.00507	5.2	1.26089	0.599311	5.4	0.888872	1.20088	5.8	1.01292	0.965587
5.4	1.81626	0.75327	7	2.51497	1.00234	11	1.46332	0.947308	5.4	1.27645	0.603202	5.6	0.914269	1.22991	6	1.04132	1.00345
5.6	1.82008	0.757094	7.2	2.65166	0.98412	11.2	1.56344	0.91265	5.6	1.3037	0.618769	5.8	0.972317	1.24805	6.2	1.09812	1.03659
5.8	1.79332	0.757094	7.4	2.7929	0.888442	11.4	1.64431	0.893396	5.8	1.2998	0.630444	6	1.00497	1.28433	6.4	1.14072	1.06972
6	1.80479	0.783859	7.6	2.97514	0.838324	11.6	1.69052	0.824081	6	1.32315	0.649902	6.2	1.04125	1.31698	6.6	1.18805	1.11232
6.2	1.80861	0.799154	7.8	3.17105	0.842881	11.8	1.68667	0.72781	6.2	1.33483	0.684927	6.4	1.10293	1.34601	6.8	1.21172	1.15965
6.4	1.80861	0.82592	8	3.36697	0.8201	12	1.84841	0.731661	6.4	1.38153	0.719951	6.6	1.12832	1.37503	7	1.23538	1.23065
6.6	1.84303	0.806802	8.2	3.54921	0.724422	12.2	2.0679	0.739362	6.6	1.3932	0.727735	6.8	1.1646	1.40406	7.2	1.25432	1.28745
6.8	1.90038	0.810625	8.4	3.72234	0.65608	12.4	2.17188	0.689301	6.8	1.45936	0.71606	7	1.19219	1.44986	7.4	1.29218	1.33478
7	1.94244	0.806802	8.6	3.84536	0.683417	12.6	2.24119	0.577627	7	1.47882	0.704385				7.6	1.30165	1.37265
7.2	1.95774	0.833568	8.8	3.97293	0.73809	12.8	2.29125	0.554522	7.2	1.54498	0.696601				7.8	1.32532	1.42471
7.4	1.96538	0.82592	9	4.0595	0.806432	13	2.33746	0.558372	7.4	1.53719	0.71606				8	1.34425	1.43891
7.6	1.98833	0.837391	9.2	4.13239	0.847437	13.2	2.36057	0.539118	7.6	1.57611	0.735518				8.2	1.37265	1.46731
7.8	1.99215	0.852686	9.4	4.19618	0.892998	13.4	2.37597	0.512162	7.8	1.56833	0.739409				8.4	1.39158	1.50518
8	1.9998	0.837391	9.6	4.2463	0.943115	13.6	2.37597	0.508312	8	1.60335	0.766651				8.6	1.39631	1.54305
8.2	1.9998	0.845039	9.8	4.29846	0.978684	13.8	2.38752	0.473654	8.2	1.66173	0.774434				8.8	1.40578	1.58091
8.4	2.01892	0.833568	10	4.3602	0.997788	14	2.39908	0.473654	8.4	1.73177	0.793892				9	1.41525	1.59984
8.6	2.02656	0.848862	10.2	4.44221	1.00234	14.2	2.42603	0.458251	8.6	1.77847	0.782217				9.2	1.41051	1.59511
8.8	2.04951	0.841215	10.4	4.41298	1.02135	14.4	2.43373	0.427444	8.8	1.82907	0.758868				9.4	1.41051	1.60931
9	2.0648	0.848862	10.6	4.3155	1.11093	14.6	2.45684	0.369681	9	1.89133	0.758868				9.6	1.40578	1.60931
9.2	2.07627	0.85651	10.8	4.29837	1.12542	14.8	2.47994	0.335023	9.2	1.96527	0.766651				9.8	1.39631	1.62351
9.4	2.08392	0.841215	11	4.43669	1.12805	15	2.5069	0.323471	9.4	2.00419	0.801675
9.6	2.11068	0.867981	11.2	4.53417	1.10829	15.2	2.54541	0.269559	9.6	2.03921	0.832808
9.8	2.17569	0.894747				15.4	2.57622	0.242603	9.8	2.07035	0.867833
10	2.25981	0.955926				15.6	2.59932	0.2272	10	2.0937	0.887291
10.2	2.34393	1.01711				15.8	2.62628	0.223349	10.2	2.12094	0.895075
10.4	2.41658	1.03622				16	2.65323	0.207946	10.4	2.16764	0.918424
10.6	2.47394	1.02475				16.2	2.66864	0.192542	10.6	2.16764	0.953449
10.8	2.5007	1.03622				16.4	2.69174	0.18099	10.8	2.20655	0.969015
11	2.51982	1.07064				16.6	2.71485	0.18099	11	2.21434	1.00793
11.2	2.51217	1.10887				16.8	2.70714	0.188691	11.2	2.26104	0.976799
11.4	2.516	1.12035				17	2.7264	0.173288	11.4	2.28828	0.953449
11.6	2.51982	1.11652				17.2	2.7264	0.173288	11.6	2.37389	0.922316
11.8	2.55041	1.12417				17.4	2.74565	0.165586	11.8	2.42838	0.910641
12	2.53894	1.13564				17.6	2.7187	0.18099	12	2.51399	0.953449
12.2	2.55423	1.13182				17.8	2.7187	0.18099	12.2	2.68522	0.972907
12.4	2.56571	1.10887				18	2.69559	0.188691	12.4	2.80586	0.972907
12.6	2.581	1.0974				18.2	2.70329	0.188691	12.6	2.8784	0.957179
12.8	2.55806	1.09358				18.4	2.71099	0.188691	12.8	2.93818	0.949557
13	2.51982	1.12417				18.6	2.71485	0.18099	13	2.98411	0.936528
13.2	2.516	1.10887				18.8	2.70714	0.169437	13.2	3.01443	0.935896
13.4	2.47776	1.12035				19	2.70714	0.146332	13.4	3.03527	0.951684
13.6	2.44335	1.15476				19.2	2.70714	0.150183	13.6	3.06419	0.984081
13.8	2.44335	1.18152				19.4	2.70714	0.161735	13.8	3.0851	1.02825
14	2.44717	1.25418				19.6	2.70329	0.161735	14	3.09995	1.05902
14.2	2.45864	1.26565				19.8	2.71099	0.161735
14.4	2.41658	1.14329				20	2.72255	0.123227
14.6	2.41276	1.00181				20.2	2.69174	0.103973
14.8	2.45482	0.952102				20.4	2.66478	0.0423593
15	2.54659	0.936808				20.6	2.67249	0.0693152
15.2	2.56953	0.952102				20.8	2.66478	0.0577627
15.4	2.60012	0.952102				21	2.65708	0.0423593
15.6	2.60394	0.95975				21.2	2.65708	0.0192542
15.8	2.60777	0.948279				21.4	2.66478	0.0385084
16	2.61924	0.936808				21.6	2.68019	0.0231051
16.2	2.61924	0.936808				21.8	2.67249	0.0154034
16.4	2.60012	0.948279				22	2.68404	0.00385084
16.6	2.60012	0.948279				22.2	2.69174	0.0154034
16.8	2.60012	0.948279				22.4	2.69944	0.0154034
17	2.63071	0.940631				22.6	2.69944	0.00385084
17.2	2.64218	0.932984				22.8	2.69944	0.00385084
17.4	2.66895	0.936808				23	2.68789	-0.00385084
17.6	2.66895	0.936808				23.2	2.66864	-0.0539118
17.8	2.68042	0.932984				23.4	2.68019	-0.0423593
18	2.65365	0.944455				23.6	2.68019	-0.0423593
18.2	2.67277	0.925337				23.8	2.68019	-0.0423593
18.4	2.66895	0.925337				24	2.68019	-0.0423593
18.6	2.66895	0.906218				24.2	2.68019	-0.0423593
18.8	2.65365	0.913865				24.4	2.68404	-0.0462101
19	2.65365	0.910042				24.6	2.68404	-0.0462101
19.2	2.63836	0.902394				24.8	2.70329	-0.0616135
19.4	2.63071	0.902394				25	2.70329	-0.0616135
19.6	2.63071	0.906218				25.2	2.67249	-0.0385084
19.8	2.63071	0.906218				25.4	2.69944	-0.050061
20	2.63071	0.906218				25.6	2.69559	-0.0462101
20.2	2.63071	0.906218				25.8	2.70329	-0.0616135
20.4	2.62689	0.910042				26	2.71099	-0.0654644
20.6	2.62306	0.910042				26.2	2.70714	-0.0654644
20.8	2.61924	0.910042				26.4	2.70714	-0.0654644
21	2.61541	0.910042				26.6	2.68789	-0.0654644
21.2	2.60777	0.883276				26.8	2.68019	-0.107824
21.4	2.61541	0.883276				27	2.66864	-0.115525
21.6	2.61924	0.883276				27.2	2.67249	-0.123227
21.8	2.61924	0.883276				27.4	2.68019	-0.111674
22	2.61924	0.883276				27.6	2.68404	-0.111674
22.2	2.63453	0.867981				27.8	2.69174	-0.103973
22.4	2.63836	0.85651				28	2.69559	-0.107824
22.6	2.646	0.82592				28.2	2.69559	-0.107824
22.8	2.646	0.82592				28.4	2.7264	-0.111674
23	2.646	0.822097				28.6	2.7341	-0.111674
23.2	2.66512	0.829744				28.8	2.7341	-0.111674
23.4	2.73395	0.852686				29	2.7341	-0.111674
23.6	2.79513	0.829744				29.2	2.7264	-0.119376
23.8	2.84866	0.829744				29.4	2.73025	-0.119376
24	2.84484	0.818273				29.6	2.73025	-0.119376
24.2	2.83719	0.818273				29.8	2.7495	-0.130929
24.4	2.83719	0.818273				30	2.7495	-0.130929
24.6	2.8066	0.776212				30.2	2.7495	-0.130929
24.8	2.8066	0.776212				30.4	2.7495	-0.130929
25	2.77983	0.768565				30.6	2.7495	-0.130929
25.2	2.77601	0.768565				30.8	2.7572	-0.13863
25.4	2.77219	0.768565				31	2.7572	-0.13863
25.6	2.78366	0.787683				31.2	2.7572	-0.13863
25.8	2.78366	0.787683				31.4	2.7572	-0.146332
26	2.78366	0.787683				31.6	2.76106	-0.150183
26.2	2.7913	0.787683				31.8	2.77261	-0.18099
26.4	2.86395	0.810625				32	2.77261	-0.184841
26.6	2.90602	0.818273				32.2	2.77261	-0.207946
26.8	2.98249	0.85651				32.4	2.77261	-0.207946
27	3.0972	0.936808				32.6	2.77261	-0.207946
27.2	3.17367	1.04005				32.8	2.77261	-0.223349
						33	2.76106	-0.207946
						33.2	2.76106	-0.192542
						33.4	2.76106	-0.192542
						33.6	2.76106	-0.192542
						33.8	2.76106	-0.188691
						34	2.76106	-0.188691
						34.2	2.76876	-0.192542
						34.4	2.76491	-0.219498
						34.6	2.76491	-0.219498
						34.8	2.76491	-0.2272
						35	2.76491	-0.2272
						35.2	2.76106	-0.184841
						35.4	2.76106	-0.184841
						35.6	2.76106	-0.184841
						35.8	2.76106	-0.184841
						36	2.75335	-0.184841
						36.2	2.7495	-0.173288
						36.4	2.7495	-0.169437
						36.6	2.78368	-0.19721
						36.8	2.77261	-0.150183
						37	2.78416	-0.150183
						37.2	2.79571	-0.165586
						37.4	2.80573	-0.16336
						37.6	2.78801	-0.18099
						37.8	2.78416	-0.161735
						38	2.78416	-0.161735
						38.2	2.78416	-0.161735
						38.4	2.78416	-0.161735
						38.6	2.78416	-0.150183
						38.8	2.78416	-0.150183
						39	2.78416	-0.146332
						39.2	2.79186	-0.13863
						39.4	2.81112	-0.127078
						39.6	2.81202	-0.127935
						39.8	2.81497	-0.127078
						40	2.81112	-0.150183
						40.2	2.81497	-0.157885
						40.4	2.81882	-0.157885
						40.6	2.83037	-0.157885
						40.8	2.84577	-0.154034
						41	2.8569	-0.153126
						41.2	2.88813	-0.157885
						41.4	2.88428	-0.157885
						41.6	2.88428	-0.157885
						41.8	2.87658	-0.184841
						42	2.87658	-0.184841
						42.2	2.87658	-0.184841
						42.4	2.87273	-0.18099
						42.6	2.87273	-0.18099
						42.8	2.87658	-0.161735
						43	2.87736	-0.165722
						43.2	2.91509	-0.127078
						43.4	2.93434	-0.142481
						43.6	2.93434	-0.142481
						43.8	2.93434	-0.142481
						44	2.93434	-0.142481
						44.2	2.93434	-0.142481
						44.4	2.93434	-0.142481
						44.6	2.91894	-0.184841
						44.8	2.91509	-0.184841
						45	2.88813	-0.184841
						45.2	2.87658	-0.207946
						45.4	2.83422	-0.223349
						45.6	2.81112	-0.258007
						45.8	2.79956	-0.254156
						46	2.7572	-0.284963
						46.2	2.7418	-0.265708
						46.4	2.75335	-0.265708
						46.6	2.7495	-0.250305
						46.8	2.74565	-0.250305
						47	2.7341	-0.246454
						47.2	2.7341	-0.246454
						47.4	2.7341	-0.246454
						47.6	2.72255	-0.269559
						47.8	2.72255	-0.269559
						48	2.72255	-0.269559
						48.2	2.74565	-0.2272
						48.4	2.75335	-0.211796
						48.6	2.75335	-0.18099
						48.8	2.78416	-0.196393
						49	2.78031	-0.196393
						49.2	2.76876	-0.188691
						49.4	2.76491	-0.18099
						49.6	2.76106	-0.154034
						49.8	2.77646	-0.123227
						50	2.77646	-0.107824
						50.2	2.78031	-0.103973
						50.4	2.80341	-0.0770169
						50.6	2.80966	-0.087
						50.8	2.80727	-0.103973
						51	2.85733	-0.111674
						51.2	2.87658	-0.130929
						51.4	2.88813	-0.13478
						51.6	2.90334	-0.138956
						51.8	2.90885	-0.140531
						52	2.90354	-0.13863
						52.2	2.90354	-0.13863
						52.4	2.91509	-0.142481
						52.6	2.92279	-0.188691
						52.8	2.92279	-0.188691
						53	2.92279	-0.188691
						53.2	2.92279	-0.188691
						53.4	2.92279	-0.192542
						53.6	2.88428	-0.231051
						53.8	2.91124	-0.215647
						54	2.91894	-0.215647
						54.2	2.91894	-0.215647
						54.4	2.91509	-0.215647
						54.6	2.91509	-0.215647
						54.8	2.97285	-0.154034
						55	2.98055	-0.150183
						55.2	2.9767	-0.150183
						55.4	2.97285	-0.119376
						55.6	2.99211	-0.13863
						55.8	2.9844	-0.154034
						56	2.98055	-0.157885
						56.2	2.9844	-0.165586
						56.4	3.00366	-0.173288
						56.6	3.00751	-0.177139
						56.8	3.06	-0.212692
						57	3.05527	-0.225288
						57.2	3.07259	-0.202721
						57.4	3.10251	-0.222664

## Sheet: 170503
质量_A			质量_A			质量_A			质量_A			质量_A			质量_A
t	x	y	t	x	y	t	x	y	t	x	y	t	x	y	t	x	y
0	0.611555	1.20127	2	0.0708247	0.67832	5.2	0.0481799	0.547499	0	0.00777395	0.966035	2.2	0.00840839	0.693818	1	0.522893	0.00772402
0.2	0.611555	1.20127	2.2	0.242773	0.692161	5.4	0.13578	0.547499	0.2	0.00777395	0.987446	2.4	0.0894342	0.7184	1.2	0.537785	0.0598459
0.4	0.611555	1.21874	2.4	0.382238	0.630176	5.6	0.19272	0.573779	0.4	0.00552011	1.0066	2.6	0.135959	0.745716	1.4	0.562186	0.124337
0.6	0.615923	1.24932	2.6	0.454554	0.557861	5.8	0.249659	0.626339	0.6	-0.00124141	1.0314	2.8	0.201879	0.766316	1.6	0.574343	0.188161
0.8	0.655237	1.27116	2.8	0.511373	0.573357	6	0.289079	0.648239	0.8	-0.0125106	1.04379	3	0.271918	0.799275	1.8	0.602821	0.240062
1	0.681447	1.31484	3	0.5372	0.599184	6.2	0.324119	0.674519	1	-0.0271606	1.07535	3.2	0.321358	0.795155	2	0.63057	0.289977
1.2	0.720761	1.33668	3.2	0.5372	0.661169	6.4	0.346019	0.713938	1.2	-0.0271606	1.08549	3.4	0.407878	0.815755	2.2	0.668561	0.327968
1.4	0.768812	1.33668	3.4	0.583688	0.650838	6.6	0.350399	0.770878	1.4	-0.0181452	1.09112	3.6	0.457317	0.819875	2.4	0.720228	0.367478
1.6	0.816863	1.34979	3.6	0.619846	0.640507	6.8	0.332879	0.814678	1.6	-0.0170183	1.09788	3.8	0.556197	0.914635	2.6	0.773415	0.413067
1.8	0.856177	1.33232	3.8	0.661169	0.609515	7	0.350399	0.854098	1.8	-0.0226529	1.09676	4	0.646836	1.04647	2.8	0.822043	0.460175
2	0.912964	1.34542	4	0.676665	0.60435	7.2	0.367919	0.893518	2	-0.0249068	1.11366	4.2	0.737476	1.11651	3	0.869152	0.508804
2.2	0.961015	1.32358	4.2	0.666334	0.625011	7.4	0.385439	0.902278	2.2	-0.0294144	1.13056	4.4	0.774556	1.16183	3.2	0.906899	0.565478
2.4	1.04838	1.31047	4.4	0.733484	0.599184	7.6	0.451139	0.906658	2.4	-0.0305414	1.12831	4.6	0.840475	1.20303	3.4	0.937535	0.622776
2.6	1.15759	1.28427	4.6	0.779973	0.619846	7.8	0.508079	0.915418	2.6	-0.0203991	1.11366	4.8	0.865195	1.24423	3.6	0.946653	0.692679
2.8	1.21001	1.25806	4.8	0.810965	0.599184	8	0.516839	0.959218	2.8	-0.0147645	1.0945	5	0.939355	1.27307	3.8	0.965581	0.746858
3	1.28427	1.17506	5	0.836792	0.640507	8.2	0.565019	0.963598	3	-0.00236833	1.10352	5.2	0.984674	1.29779	4	1.01359	0.837548
3.2	1.376	1.11827	5.2	0.836792	0.650838	8.4	0.604439	0.981118	3.2	0.0100278	1.10127	5.4	1.07372	1.35995	4.2	0.992255	0.906899
3.4	1.43715	1.08333	5.4	0.795469	0.573357	8.6	0.643859	0.994258	3.4	0.0100278	1.05957	5.6	1.13348	1.42303	4.4	1.03493	0.97625
3.6	1.50705	1.02654	5.6	0.800634	0.552696	8.8	0.648239	1.04244	3.6	0.00664703	1.01111				4.6	1.06694	1.03493
3.8	1.57694	0.956647	5.8	0.805799	0.54753	9	0.638946	1.04695	3.8	0.0291855	0.964908				4.8	1.10962	1.12029
4	1.67304	0.899859	6	0.821296	0.54753	9.2	0.607754	1.0457	4	0.0708815	0.923212				5	1.12562	1.19497
4.2	1.72983	0.84744	6.2	0.800634	0.542365	9.4	0.628964	1.02075	4.2	0.0976937	0.932531				5.2	1.1523	1.25365
4.4	1.81282	0.777548	6.4	0.790303	0.48038	9.6	0.63645	0.999535	4.4	0.168924	0.874754				5.4	1.1523	1.31767
4.6	1.93513	0.764444	6.6	0.805799	0.47005	9.8	0.645808	0.996416	4.6	0.217381	0.902927				5.6	1.14696	1.40836
4.8	2.10113	0.768812	6.8	0.810965	0.495877	10	0.652046	1.01139	4.8	0.260204	0.938988				5.8	1.13096	1.43503
5	2.22781	0.760075	7	0.805799	0.526869	10.2	0.666395	1.0326	5	0.300773	0.943496				6	1.11495	1.50439
5.2	2.35449	0.786285	7.2	0.852288	0.532034	10.4	0.686357	1.01638	5.2	0.303027	0.932227				6.2	1.11495	1.52572
5.4	2.43312	0.816863	7.4	0.88328	0.542365	10.6	0.677	0.999535	5.4	0.31655	0.942369				6.4	1.10962	1.58441
5.6	2.53795	0.843072	7.6	0.914272	0.568192	10.8	0.678871	0.979572	5.6	0.343596	0.94575				6.6	1.10962	1.61641
5.8	2.64716	0.856177	7.8	0.981422	0.573357	11	0.72254	1.01014	5.8	0.417419	0.932531				6.8	1.13629	1.68577
6	2.73889	0.856177	8	1.02791	0.563027	11.2	0.765173	1.03564	6	0.515112	0.861481				7	1.1683	1.72311
6.2	2.81315	0.84744	8.2	1.06923	0.583688	11.4	0.799752	1.03564	6.2	0.559519	0.825956				7.2	1.18964	1.75512
6.4	2.85247	0.851809	8.4	1.12089	0.588853	11.6	0.837475	1.04193	6.4	0.599484	0.794872				7.4	1.22165	1.80313
6.6	2.91362	0.843072	8.6	1.24486	0.594019	11.8	0.901918	1.0828	6.6	0.670534	0.78155				7.6	1.23765	1.84581
6.8	3.06214	0.995961	8.8	1.37916	0.619846	12	0.906633	1.09694	6.8	0.750466	0.790431				7.8	1.24832	1.87248
7	3.17514	1.1161	9	1.52895	0.743815	12.2	0.950643	1.07494	7	0.8526	0.78155				8	1.26208	1.899
			9.2	1.63226	0.821296	12.4	0.999368	1.04664	7.2	0.92365	0.768228
			9.4	1.74073	0.862619	12.6	1.03709	1.06079	7.4	1.03022	0.785991
			9.6	1.84404	0.88328	12.8	1.08	1.06524	7.6	1.23005	0.7105
			9.8	1.94735	0.836792	13	1.09983	1.093	7.8	1.36327	0.701619
			10	2.07132	0.764476	13.2	1.0919	1.08903	8	1.45652	0.643891
			10.2	2.16429	0.723153	13.4	1.1038	1.08903	8.2	1.53202	0.63945
			10.4	2.24178	0.717988	13.6	1.10776	1.08903	8.4	1.60307	0.679416
			10.6	2.2831	0.779973	13.8	1.11966	1.08903	8.6	1.64303	0.688297
			10.8	2.34508	0.857453	14	1.18311	1.08507	8.8	1.71852	0.701619
			11	2.45872	0.878115	14.2	1.23466	1.06921	9	1.74961	0.732703
			11.2	2.56203	0.847122	14.4	1.29414	1.03352	9.2	1.79845	0.728262
			11.4	2.64984	0.831626	14.6	1.3219	0.997826	9.4	1.85174	0.719381
			11.6	2.74282	0.800634	14.8	1.40915	0.98593	9.6	2.06045	0.723822
			11.8	2.79447	0.764476	15	1.45277	1.00972	9.8	2.20255	0.812634
			12	2.82546	0.717988	15.2	1.53208	1.00972	10	2.23807	0.901447
			12.2	2.87712	0.6715	15.4	1.55191	0.974033	10.2	2.31357	0.92809
			12.4	2.94427	0.666334	15.6	1.60346	0.914549	10.4	2.38906	0.879244
			12.6	3.01658	0.686996	15.8	1.65105	0.866962	10.6	2.47787	0.865922
			12.8	3.14572	0.733484	16	1.74622	0.803512	10.8	2.59332	0.897006
			13	3.25419	0.728319	16.2	1.79777	0.75196	11	2.68658	0.897006
			13.2	3.34717	0.650838	16.4	1.89295	0.720235	11.2	2.8642	0.932531
			13.4	3.40399	0.609515	16.6	1.94847	0.747994	11.4	2.95302	0.959175
			13.6	3.51246	0.60435	16.8	2.00795	0.724201	11.6	3.01518	0.972497
			13.8	3.58994	0.650838	17	2.0595	0.740063	11.8	3.06796	0.983442
			14	3.69325	0.6715	17.2	2.09123	0.755925	12	3.08764	1.03354
			14.2	3.82238	0.656003	17.4	2.16657	0.712304
			14.4	3.92569	0.645673	17.6	2.22209	0.700407
			14.6	4.0135	0.661169	17.8	2.27761	0.636958
			14.8	4.09019	0.733317	18	2.34106	0.561612
			15	4.15297	0.790303	18.2	2.39261	0.529887
			15.2	4.21464	0.818119	18.4	2.44416	0.498162
			15.4	4.29059	0.804594	18.6	2.51951	0.466437
			15.6	4.34157	0.790029	18.8	2.57899	0.430747
			15.8	4.40191	0.796271	19	2.59486	0.375229
			16	4.4404	0.847251	19.2	2.64244	0.327642
			16.2	4.46953	0.905513	19.4	2.6821	0.319711
			16.4	4.49867	0.945048	19.6	2.75745	0.291951
						19.8	2.78521	0.228502
						20	2.81693	0.141259
						20.2	2.86848	0.141259
						20.4	2.89228	0.133328
						20.6	2.95573	0.109534
						20.8	2.99538	0.117465
						21	3.02711	0.129362
						21.2	3.0628	0.121431
						21.4	3.09298	0.105149

## Sheet: 170504
质量_A			质量_A			质量_A			质量_A			质量_A			质量_A
t	x	y	t	x	y	t	x	y	t	x	y	t	x	y	t	x	y
0	0.772544	0.953937	2.6	0.0435113	0.616052	8.8	0.0267781	0.431999	11.8	0.0388839	0.292788	10	0.015911	0.591525	18.2	0.79503	0.0211044
0.2	0.777838	0.961034	2.8	0.0892989	0.653514	9	0.0398295	0.416338	12	0.0377606	0.366923	10.2	0.0297295	0.582312	18.4	0.829198	0.0784577
0.4	0.772281	0.977705	3	0.120518	0.684733	9.2	0.0534029	0.413727	12.2	0.0591025	0.368046	10.4	0.055524	0.574021	18.6	0.862146	0.127269
0.6	0.758389	1.0305	3.2	0.164224	0.703464	9.4	0.064565	0.427449	12.4	0.0725816	0.397251	10.6	0.0785549	0.563888	18.8	0.891433	0.182182
0.8	0.772281	1.08606	3.4	0.203768	0.682652	9.6	0.0726882	0.44591	12.6	0.0355141	0.463523	10.8	0.0969796	0.554675	19	0.92438	0.233434
1	0.816736	1.1583	3.6	0.232906	0.676408	9.8	0.0941037	0.476926	12.8	0.00855596	0.488234	11	0.133829	0.540857	19.2	0.958548	0.282245
1.2	0.888976	1.22777	3.8	0.253718	0.682652	10	0.116996	0.493911	13	-0.00716963	0.505083	11.2	0.163308	0.528881	19.4	0.995157	0.323735
1.4	0.989001	1.30278	4	0.262043	0.703464	10.2	0.153919	0.51828	13.2	-0.0139092	0.517439	11.4	0.190945	0.529802	19.6	1.03177	0.371326
1.6	1.07513	1.36669	4.2	0.270368	0.72844	10.4	0.179027	0.558157	13.4	-0.0161557	0.521932	11.6	0.221346	0.529802	19.8	1.06715	0.420137
1.8	1.1696	1.35835	4.4	0.278693	0.738846	10.6	0.195274	0.605419	13.6	-0.00716963	0.543274	11.8	0.251747	0.541778	20	1.09522	0.481151
2	1.27518	1.32779	4.6	0.305749	0.74509	10.8	0.196012	0.651942	13.8	0.00181642	0.535411	12	0.294124	0.568494	20.2	1.13793	0.543385
2.2	1.36965	1.31112	4.8	0.307831	0.74509	11	0.193058	0.681481	14	0.017542	0.535411	12.2	0.309785	0.593367	20.4	1.17088	0.590977
2.4	1.46134	1.275	5	0.326562	0.734683	11.2	0.176073	0.689604	14.2	0.0276513	0.505083	12.4	0.332815	0.626532	20.6	1.21115	0.654431
2.6	1.55025	1.20832	5.2	0.343212	0.693058	11.4	0.175335	0.684435	14.4	0.0197885	0.50396	12.6	0.338343	0.654169	20.8	1.25874	0.698361
2.8	1.62249	1.16386	5.4	0.344724	0.663979	11.6	0.19232	0.674835	14.6	0.00406293	0.505083	12.8	0.352161	0.66983	21	1.29657	0.73619
3	1.67528	1.08884	5.6	0.377429	0.670987	11.8	0.207089	0.679266	14.8	-0.00941615	0.505083	13	0.377956	0.677199	21.2	1.31365	0.760596
3.2	1.71696	1.03327	5.8	0.410133	0.677995	12	0.207089	0.679266	15	-0.0127859	0.498344	13.2	0.391774	0.679963	21.4	1.3405	0.799645
3.4	1.76975	1.00827	6	0.439334	0.681499	12.2	0.226289	0.670404	15.2	-0.030758	0.501714	13.4	0.401908	0.672593	21.6	1.37048	0.839629
3.6	1.83087	0.994375	6.2	0.452182	0.662811	12.4	0.237366	0.670404	15.4	-0.0487301	0.50396	13.6	0.422175	0.682727	21.8	1.41352	0.887283
3.8	1.87533	1.01382	6.4	0.466198	0.62777	12.6	0.264689	0.661542	15.6	-0.0442371	0.508453	13.8	0.450733	0.687333	22	1.43812	0.925714
4	1.94201	0.999932	6.6	0.477878	0.595066	12.8	0.29349	0.657112	15.8	-0.0520999	0.501714	14	0.47837	0.696545	22.2	1.46733	0.977981
4.2	2.01147	0.994375	6.8	0.477878	0.584554	13	0.327459	0.642342	16	-0.0577162	0.505083	14.2	0.497716	0.708521	22.4	1.47194	1.01026
4.4	2.06982	1.03605	7	0.462694	0.58689	13.2	0.348875	0.603942	16.2	-0.0599627	0.5107	14.4	0.529038	0.72234	22.6	1.48424	1.06714
4.6	2.12817	1.06939	7.2	0.454518	0.588058	13.4	0.388013	0.572926	16.4	-0.0689487	0.514069	14.6	0.547463	0.725104	22.8	1.50422	1.12863
4.8	2.19207	1.04161	7.4	0.433494	0.60441	13.6	0.426797	0.557385	16.6	-0.0914139	0.512946	14.8	0.58247	0.73708	23	1.51498	1.17014
5	2.25598	1.03327	7.6	0.410133	0.617258	13.8	0.466355	0.589031	16.8	-0.1004	0.511823	15	0.610107	0.749056	23.2	1.53189	1.23163
5.2	2.30043	1.02494	7.8	0.407797	0.62777	14	0.519098	0.582878	17	-0.107139	0.511823	15.2	0.645114	0.781299	23.4	1.54111	1.28543
5.4	2.331	1.05272	8	0.400789	0.635946	14.2	0.575358	0.594305	17.2	-0.0835511	0.515193	15.4	0.680121	0.825518	23.6	1.55188	1.32386
5.6	2.36712	1.06662	8.2	0.400789	0.635946	14.4	0.618432	0.642653	17.4	-0.0644557	0.527548	15.6	0.701309	0.858683	23.8	1.55753	1.35416
5.8	2.37545	1.03883	8.4	0.404293	0.612586	14.6	0.613157	0.712978	17.6	-0.0599627	0.536535	15.8	0.737237	0.882635	24	1.55649	1.38689
6	2.37823	0.980483	8.6	0.391445	0.590394	14.8	0.592939	0.772754	17.8	-0.0476069	0.539904	16	0.756583	0.906587
6.2	2.38379	0.927692	8.8	0.371589	0.565865	15	0.578874	0.814949	18	-0.0184022	0.55226	16.2	0.802645	0.939751
6.4	2.37267	0.872123	9	0.365749	0.551849	15.2	0.579753	0.859781	18.2	-0.000430094	0.569109	16.4	0.835809	0.965546
6.6	2.36712	0.847117	9.2	0.359909	0.547177	15.4	0.580632	0.896701	18.4	0.0186653	0.546644	16.6	0.878186	0.995946
6.8	2.3456	0.832261	9.4	0.330708	0.540169	15.6	0.60173	0.927468	18.6	0.0119257	0.565739	16.8	0.919642	1.02635
7	2.33469	0.844729	9.6	0.313188	0.539001	15.8	0.614915	0.908129	18.8	0.00181642	0.587081	17	0.960176	1.04938
7.2	2.3269	0.869666	9.8	0.305012	0.531993	16	0.677328	0.876483	19	0.00518619	0.598314	17.2	1.0044	1.07886
7.4	2.32534	0.861873	10	0.2945	0.528489	16.2	0.737104	0.881757	19.2	0.0197885	0.598314	17.4	1.03756	1.11294
7.6	2.30664	0.846288	10.2	0.285155	0.528489	16.4	0.785453	0.843079	19.4	0.0377606	0.560123	17.6	1.07809	1.14611
7.8	2.29261	0.835378	10.4	0.282819	0.528489	16.6	0.805671	0.778907	19.6	0.0467467	0.508453	17.8	1.10942	1.17282
8	2.27547	0.821351	10.6	0.289828	0.528489	16.8	0.803034	0.702429	19.8	0.0467467	0.471386	18	1.13521	1.19862
8.2	2.25833	0.802649	10.8	0.295668	0.541337	17	0.804792	0.69276	20	0.0377606	0.457907	18.2	1.14627	1.21428
8.4	2.23027	0.794856	11	0.295668	0.555353	17.2	0.787211	0.728801	20.2	0.0298978	0.425332	18.4	1.15824	1.22718
8.6	2.20378	0.793298	11.2	0.278147	0.565865	17.4	0.753806	0.756052	20.4	0.0231583	0.388265	18.6	1.1868	1.24099
8.8	2.17105	0.783946	11.4	0.260627	0.582217	17.6	0.72216	0.727043	20.6	0.0119257	0.351197	18.8	1.20246	1.24652
9	2.1539	0.79018	11.6	0.254787	0.570537	17.8	0.695789	0.708583	20.8	0.00855596	0.333225	19	1.24484	1.25942
9.2	2.14455	0.815117	11.8	0.264131	0.564697	18	0.66678	0.709462	21	0.0119257	0.293911	19.2	1.28537	1.28798
9.4	2.13676	0.830702	12	0.261795	0.564697	18.2	0.636892	0.719131	21.2	0.0501164	0.282679	19.4	1.31854	1.32575
9.6	2.12273	0.841612	12.2	0.274643	0.577545	18.4	0.626343	0.72089	21.4	0.0984165	0.26246	19.6	1.34617	1.3626
9.8	2.11026	0.854081	12.4	0.272307	0.568201	18.6	0.618432	0.710341	21.6	0.152333	0.25909	19.8	1.37565	1.4059
10	2.09	0.857198	12.6	0.264131	0.571705	18.8	0.639529	0.694518	21.8	0.200633	0.268076	20	1.40882	1.44735
10.2	2.06974	0.860315	12.8	0.264131	0.571705	19	0.676449	0.665509	22	0.226468	0.287172
10.4	2.04481	0.860315	13	0.264131	0.577545	19.2	0.753806	0.669025	22.2	0.243317	0.3175
10.6	2.03234	0.860315	13.2	0.250115	0.59857	19.4	0.737104	0.640895	22.4	0.218605	0.338841
10.8	2.01675	0.844729	13.4	0.250115	0.607914	19.6	0.75996	0.61804	22.6	0.209619	0.353444
11	1.99337	0.840054	13.6	0.268206	0.605175	19.8	0.81622	0.64617	22.8	0.212989	0.369169
11.2	1.98402	0.838495	13.8	0.265085	0.579165	20	0.856656	0.676058	23	0.226468	0.40062
11.4	1.96064	0.840054	14	0.254681	0.548993	20.2	0.89006	0.68309	23.2	0.255672	0.412976
11.6	1.9435	0.835378	14.2	0.264045	0.54067	20.4	0.913795	0.680453	23.4	0.305096	0.412976
11.8	1.93883	0.835378	14.4	0.265085	0.5157	20.6	0.941925	0.695397	23.6	0.332054	0.4141
12	1.93727	0.847846	14.6	0.275489	0.521943	20.8	0.972692	0.690123	23.8	0.374738	0.41073
12.2	1.94506	0.840054	14.8	0.2526	0.529225	21	0.987636	0.684848	24	0.393833	0.412976
12.4	1.94506	0.852522	15	0.218267	0.546912	21.2	0.99291	0.691002	24.2	0.439886	0.41073
12.6	1.94506	0.852522	15.2	0.197459	0.56772	21.4	1.02544	0.704188	24.4	0.4792	0.402867
12.8	1.93103	0.857198	15.4	0.183934	0.568761	21.6	1.07027	0.734955	24.6	0.515145	0.398374
13	1.92324	0.871225	15.6	0.194338	0.582286	21.8	1.09752	0.778907	24.8	0.548842	0.405114
13.2	1.9248	0.888369	15.8	0.219307	0.559397	22	1.13708	0.827256	25	0.578047	0.398374
13.4	1.94974	0.905512	16	0.243237	0.54171	22.2	1.19597	0.870329	25.2	0.607252	0.395004
13.6	1.96844	0.903954	16.2	0.27861	0.510498	22.4	1.22674	0.891427	25.4	0.633087	0.396127
13.8	1.97623	0.914864	16.4	0.271327	0.491771	22.6	1.27421	0.901975	25.6	0.646566	0.397251
14	1.97623	0.914864	16.6	0.233873	0.498013	22.8	1.29267	0.885273	25.8	0.665661	0.399497
14.2	1.98091	0.916422	16.8	0.242196	0.485529	23	1.30058	0.872087	26	0.697112	0.41073
14.4	1.99182	0.921098	17	0.248439	0.493852	23.2	1.3208	0.863297	26.2	0.721824	0.421962
14.6	1.99805	0.921098	17.2	0.261964	0.507377	23.4	1.35069	0.854506	26.4	0.747659	0.428702
14.8	1.99805	0.921098	17.4	0.257802	0.516741	23.6	1.39376	0.843958	26.6	0.769001	0.439934
15	1.99805	0.921098	17.6	0.269247	0.532347	23.8	1.45178	0.844837	26.8	0.790342	0.441058
15.2	2.01208	0.921098	17.8	0.283812	0.531306	24	1.51419	0.858902	27	0.797082	0.443304
15.4	2.03078	0.921098	18	0.292135	0.500094	24.2	1.55551	0.845716	27.2	0.810561	0.45229
15.6	2.07442	0.917981	18.2	0.299418	0.491771	24.4	1.57748	0.829014	27.4	0.822917	0.461276
15.8	2.09936	0.925774	18.4	0.294216	0.48969	24.6	1.58979	0.792972	27.6	0.828533	0.464646
16	2.11182	0.928891	18.6	0.275489	0.48969	24.8	1.59858	0.764842	27.8	0.837519	0.472509
16.2	2.13988	0.925774	18.8	0.280691	0.490731	25	1.60825	0.753415	28	0.819547	0.475879
16.4	2.15858	0.919539	19	0.274449	0.482407	25.2	1.61968	0.771875	28.2	0.840889	0.482618
16.6	2.18507	0.919539	19.2	0.281731	0.483448	25.4	1.65748	0.799126	28.4	0.857738	0.475879
16.8	2.19598	0.935125	19.4	0.287974	0.475125	25.6	1.68033	0.81407	28.6	0.881326	0.465769
17	2.2178	0.958503	19.6	0.294216	0.470963	25.8	1.70231	0.836046	28.8	0.918394	0.457907
17.2	2.24742	0.988115	19.8	0.287974	0.470963	26	1.72604	0.843958	29	0.948722	0.448921
17.4	2.29261	1.01461	20	0.297337	0.482407	26.2	1.75154	0.814949	29.2	0.982419	0.435441
17.6	2.3269	1.04111	20.2	0.297337	0.483448	26.4	1.78494	0.770117	29.4	1.02286	0.416346
17.8	2.35028	1.05981	20.4	0.291095	0.485529	26.6	1.80428	0.731438	29.6	1.0442	0.415223
18	2.40483	1.0302	20.6	0.302539	0.498013	26.8	1.82538	0.685727	29.8	1.0779	0.419716
18.2	2.44068	1.02864	20.8	0.311903	0.513619	27	1.82889	0.655839	30	1.1071	0.419716
18.4	2.45782	1.03175	21	0.300459	0.54171	27.2	1.82274	0.640895	30.2	1.14304	0.416346
18.6	2.48899	1.01773	21.2	0.27757	0.559397	27.4	1.83153	0.623314	30.4	1.19471	0.41073
18.8	2.49055	0.992791	21.4	0.274449	0.558357	27.6	1.83241	0.620677	30.6	1.2374	0.4141
19	2.50302	0.992791	21.6	0.27861	0.537549	27.8	1.84911	0.605733	30.8	1.2711	0.415223
19.2	2.50458	1.00838	21.8	0.260923	0.532347	28	1.84735	0.584636	31	1.33063	0.425332
19.4	2.50458	1.00838	22	0.265085	0.51466	28.2	1.86406	0.57145	31.2	1.36994	0.420839
19.6	2.51549	1.00993	22.2	0.284853	0.503215	28.4	1.88515	0.560022	31.4	1.42386	0.415223
19.8	2.51549	1.00993	22.4	0.309822	0.496973	28.6	1.90098	0.550352	31.6	1.46317	0.41073
20	2.49834	1.00682	22.6	0.309822	0.509458	28.8	1.91504	0.540683	31.8	1.50698	0.4141
20.2	2.49055	0.995908	22.8	0.30566	0.530266	29	1.94405	0.534529	32	1.54629	0.432072
20.4	2.46717	0.999025	23	0.289014	0.544831	29.2	1.96691	0.521344	32.2	1.57999	0.450044
20.6	2.46094	1.00993	23.2	0.287974	0.564599	29.4	2.00031	0.482665	32.4	1.61144	0.471386
20.8	2.44068	1.01617	23.4	0.299418	0.586447	29.6	2.03196	0.451898	32.6	1.65525	0.493851
21	2.43912	1.01773	23.6	0.318145	0.583326	29.8	2.068	0.43168	32.8	1.68221	0.516316
21.2	2.42509	1.0224	23.8	0.345196	0.563559	30	2.10228	0.442228	33	1.71703	0.537658
21.4	2.40171	1.02552	24	0.351438	0.536508	30.2	2.12953	0.451898	33.2	1.75747	0.572479
21.6	2.42041	1.0224	24.2	0.384731	0.510498	30.4	2.14623	0.453656	33.4	1.79004	0.590451
21.8	2.42509	1.02084	24.4	0.40762	0.500094	30.6	2.16733	0.416736	33.6	1.82037	0.612916
22	2.42353	1.02084	24.6	0.422185	0.501135	30.8	2.19194	0.39388	33.8	1.85968	0.614039
22.2	2.41418	1.02084	24.8	0.442993	0.5157	31	2.2148	0.371904	34	1.88889	0.620779
22.4	2.39236	1.01617	25	0.43571	0.535468	31.2	2.26051	0.343774	34.2	1.91922	0.623025
22.6	2.37522	1.01773	25.2	0.419064	0.561478	31.4	2.30183	0.305974	34.4	1.96078	0.635381
22.8	2.35651	1.02552	25.4	0.421145	0.586447	31.6	2.32468	0.255868	34.6	1.98773	0.651107
23	2.35807	1.02864	25.6	0.469003	0.582286	31.8	2.3493	0.221585	34.8	2.01245	0.665709
23.2	2.37366	1.0302	25.8	0.464842	0.551074	32	2.366	0.174995	35	2.0394	0.687051
23.4	2.36898	1.03643	26	0.449236	0.529225	32.2	2.37918	0.137195	35.2	2.06187	0.716256
23.6	2.36587	1.02708	26.2	0.451316	0.534427	32.4	2.39325	0.0862101	35.4	2.07198	0.74546
23.8	2.36587	1.02708	26.4	0.45964	0.537549	32.6	2.39589	0.0325876	35.6	2.08995	0.756693
24	2.36587	1.02708	26.6	0.453397	0.534427	32.8	2.40556	-0.0183977	35.8	2.1214	0.749953
24.2	2.37366	1.02864	26.8	0.451316	0.545872	33	2.42665	-0.0570762	36	2.14387	0.74546
24.4	2.38145	1.03799	27	0.43571	0.555235	33.2	2.43281	-0.0781736	36.2	2.17756	0.74883
24.6	2.38769	1.03799	27.2	0.440912	0.572922	33.4	2.43896	-0.0983919	36.4	2.21912	0.758939
24.8	2.38769	1.03799	27.4	0.440912	0.578124	33.6	2.47148	-0.104545	36.6	2.24271	0.771295
25	2.37522	1.03799	27.6	0.448195	0.572922	33.8	2.48028	-0.136191	36.8	2.29101	0.761186
25.2	2.37522	1.02864	27.8	0.404498	0.572922	34	2.5128	-0.152893	37	2.32359	0.754446
25.4	2.36742	1.01617	28	0.396175	0.563559	34.2	2.55412	-0.136191	37.2	2.35729	0.774665
25.6	2.3534	0.991232	28.2	0.398256	0.545872	34.4	2.59807	-0.144103	37.4	2.38424	0.799377
25.8	2.3534	0.995908	28.4	0.394094	0.557316	34.6	2.61653	-0.149377	37.6	2.41569	0.828581
26	2.3534	0.995908	28.6	0.385771	0.557316	34.8	2.64202	-0.152014	37.8	2.43479	0.856663
26.2	2.34405	0.997466	28.8	0.377448	0.559397	35	2.67367	-0.183661	38	2.46287	0.875758
26.4	2.32379	0.995908	29	0.38369	0.548993	35.2	2.66312	-0.206516	38.2	2.4932	0.867895
26.6	2.32067	0.995908	29.2	0.386812	0.539629	35.4	2.65609	-0.223218	38.4	2.52577	0.846553
26.8	2.33002	1.00838	29.4	0.386812	0.537549	35.6	2.64026	-0.243436	38.6	2.55273	0.826335
27	2.34405	1.01773	29.6	0.406579	0.516741	35.8	2.64202	-0.219702	38.8	2.57183	0.804993
27.2	2.34405	1.02552	29.8	0.4097	0.499054	36	2.64905	-0.216186	39	2.59542	0.796007
27.4	2.35184	1.03175	30	0.4097	0.499054	36.2	2.6429	-0.243436	39.2	2.61563	0.801623
27.6	2.35963	1.03799	30.2	0.405539	0.521943	36.4	2.63587	-0.278599	39.4	2.63136	0.822965
27.8	2.36742	1.03799	30.4	0.393054	0.543791	36.6	2.66751	-0.308487	39.6	2.65944	0.820718
28	2.38301	1.03643	30.6	0.380569	0.56668	36.8	2.67367	-0.318156	39.8	2.67966	0.820718
28.2	2.38769	1.01929	30.8	0.377448	0.585407	37	2.69916	-0.353319	40	2.69202	0.820718
28.4	2.38769	1.01149	31	0.38161	0.616619	37.2	2.73256	-0.36123	40.2	2.71111	0.826335
28.6	2.41418	0.999025	31.2	0.395135	0.628063	37.4	2.7563	-0.374416	40.4	2.73021	0.838691
28.8	2.45938	0.980322	31.4	0.431549	0.658235	37.6	2.76861	-0.393755	40.6	2.7493	0.863402
29	2.52484	0.956944	31.6	0.45964	0.668639	37.8	2.78443	-0.401667	40.8	2.7684	0.876881
29.2	2.5903	0.936683	31.8	0.501256	0.663437	38	2.81256	-0.391118	41	2.79311	0.882498
29.4	2.67757	0.930449	32	0.532468	0.6187	38.2	2.84333	-0.368263	41.2	2.8122	0.898223
29.6	2.81983	0.947585	32.2	0.558478	0.578124	38.4	2.85212	-0.381448	41.4	2.83355	0.904963
29.8	2.95934	0.965268	32.4	0.59177	0.552114	38.6	2.87497	-0.393755	41.6	2.83467	0.908332
30	3.00453	1.06744	32.6	0.619861	0.537549	38.8	2.91892	-0.373537	41.8	2.85826	0.921811
30.2	3.05365	1.20104	32.8	0.611538	0.531306	39	2.92947	-0.360351	42	2.87286	0.939784
30.4	3.15778	1.2089	33	0.619861	0.536508	39.2	2.95057	-0.362988	42.2	2.87398	0.946523
30.6	3.31693	1.1814	33.2	0.631306	0.548993	39.4	2.95145	-0.350681	42.4	2.88859	0.943153
30.8	3.43875	1.20301	33.4	0.630265	0.557316	39.6	2.96727	-0.348923	42.6	2.90319	0.937537
31	3.50948	1.18729	33.6	0.650033	0.550033	39.8	2.97694	-0.315519	42.8	2.92228	0.934167
31.2	3.59004	1.20104	33.8	0.66876	0.539629	40	2.98661	-0.289147	43	2.94026	0.939784
31.4	3.61951	1.13817	34	0.6698	0.520902	40.2	2.99716	-0.27772	43.2	2.95598	0.9454
31.6	3.62344	1.17157	34.2	0.708295	0.494892	40.4	3.00156	-0.266292	43.4	2.98856	0.953263
31.8	3.62737	1.21873	34.4	0.756154	0.479286	40.6	2.9998	-0.245195	43.6	3.0054	0.963372
32	3.61755	1.24624	34.6	0.754073	0.507377	40.8	3.00595	-0.24959	43.8	3.00765	0.970112
32.2	3.62344	1.25606	34.8	0.730144	0.533387	41	2.99628	-0.259259	44	3.03124	0.972358
32.4	3.61558	1.27964	35	0.751992	0.558357	41.2	2.97782	-0.283873	44.2	3.03349	0.973481
32.6	3.63326	1.23052	35.2	0.785285	0.56772	41.4	2.93914	-0.304091	44.4	3.03573	0.980221
32.8	3.63113	1.24746	35.4	0.795689	0.560437	41.6	2.91453	-0.316398	44.6	3.04359	0.983591
33	3.62676	1.26758	35.6	0.816497	0.561478	41.8	2.88552	-0.332221	44.8	3.05595	0.983591
33.2	3.61714	1.2772	35.8	0.869557	0.553155	42	2.87321	-0.326947	45	3.06718	0.982467
33.4	3.59177	1.2947	36	0.909092	0.561478	42.2	2.87673	-0.31464	45.2	3.07954	0.984714
33.6	3.56553	1.2982	36.2	0.930941	0.579165	42.4	2.86442	-0.35156	45.4	3.09526	0.98696
33.8	3.53316	1.29907	36.4	0.957991	0.598932	42.6	2.85651	-0.38936	45.6	3.11661	0.984714
34	3.51129	1.29557	36.6	0.987122	0.614538	42.8	2.83981	-0.408699
34.2	3.4903	1.29032	36.8	1.03498	0.621821	43	2.8486	-0.412215
34.4	3.45968	1.25183	37	1.06723	0.629104	43.2	2.85915	-0.430676
34.6	3.41244	1.22996	37.2	1.13536	0.646259	43.4	2.8653	-0.431555
34.8	3.37745	1.22297	37.4	1.18656	0.669383	43.6	2.89519	-0.451773
35	3.33109	1.21859	37.6	1.23115	0.692506	43.8	2.91365	-0.447378
35.2	3.30572	1.20372	37.8	1.27905	0.712326	44	2.92947	-0.435071
35.4	3.2716	1.20809	38	1.33191	0.727191	44.2	2.96551	-0.386723
35.6	3.24098	1.20809	38.2	1.39632	0.740405	44.4	2.97958	-0.340133
35.8	3.19987	1.20372	38.4	1.50038	0.761877	44.6	2.98485	-0.302333
36	3.15526	1.18972	38.6	1.5681	0.780045	44.8	2.99452	-0.275082
36.2	3.10889	1.16436	38.8	1.65398	0.813078	45	3.00947	-0.261897
36.4	3.08265	1.13024	39	1.71179	0.831247	45.2	3.00419	-0.254864
36.6	3.06603	1.12412	39.2	1.75804	0.842809	45.4	2.99804	-0.245195
36.8	3.0669	1.12412	39.4	1.83236	0.849415	45.6	2.99804	-0.253985
37	3.03716	1.11887	39.6	1.91825	0.860977	45.8	2.99364	-0.263655
37.2	3.02141	1.11537	39.8	2.00909	0.857674	46	3.00244	-0.274203
37.4	2.99954	1.11362	40	2.09498	0.86428	46.2	2.99716	-0.281236
37.6	3.00042	1.10312	40.2	2.17096	0.86428	46.4	2.99804	-0.292664
37.8	2.9838	1.09	40.4	2.25519	0.867584	46.6	2.99189	-0.291785
38	2.9768	1.10837	40.6	2.3064	0.894011	46.8	2.99101	-0.281236
38.2	2.97767	1.14336	40.8	2.3576	0.902269	47	2.97782	-0.267171
38.4	3.00479	1.13111	41	2.43688	0.923741	47.2	2.962	-0.260139
38.6	3.00654	1.13636	41.2	2.51616	0.903921	47.4	2.95321	-0.25838
38.8	3.00654	1.13636	41.4	2.58057	0.87419	47.6	2.94266	-0.264534
39	3.00479	1.13636	41.6	2.64829	0.829595	47.8	2.93387	-0.280357
39.2	2.99954	1.13549	41.8	2.72427	0.801517	48	2.91189	-0.319914
39.4	3.00129	1.14511	42	2.79364	0.77509	48.2	2.91013	-0.357714
39.6	3.00129	1.14598	42.2	2.8498	0.738753	48.4	2.90926	-0.375295
39.8	3.00129	1.15386	42.4	2.90595	0.709023	48.6	2.9242	-0.384965
40	3.01529	1.15911	42.6	2.94559	0.684248	48.8	2.94618	-0.378811
40.2	3.01529	1.15911	42.8	2.99845	0.656169	49	2.96815	-0.420127
40.4	3.03366	1.15911	43	3.02487	0.642956	49.2	3.01474	-0.430676
40.6	3.04416	1.16086	43.2	3.06286	0.629743	49.4	3.04639	-0.458805
40.8	3.05028	1.1696	43.4	3.0959	0.629743	49.6	3.07188	-0.47287
41	3.03716	1.16873	43.6	3.11076	0.624787
41.2	3.04328	1.15036	43.8	3.15866	0.623136
41.4	3.01179	1.14074	44	3.1983	0.626439
41.6	2.98905	1.13374	44.2	3.24124	0.613226
41.8	2.9593	1.12149	44.4	3.2974	0.609922
42	2.92694	1.1005	44.6	3.31557	0.588451
42.2	2.8972	1.08388	44.8	3.33539	0.578541
42.4	2.83771	1.07425	45	3.35686	0.576889
42.6	2.7861	1.09262	45.2	3.36512	0.576889
42.8	2.74236	1.11449	45.4	3.35025	0.611574
43	2.69687	1.13724	45.6	3.38329	0.642956
43.2	2.66363	1.15823	45.8	3.41632	0.666079
43.4	2.63039	1.18273	46	3.4411	0.675989
43.6	2.59802	1.20285	46.2	3.47743	0.680944
43.8	2.56128	1.21859	46.4	3.51122	0.677995
44	2.55078	1.22909	46.6	3.53925	0.668651
44.2	2.52279	1.24221	46.8	3.56939	0.673841
44.4	2.50442	1.24309	47	3.5798	0.67072
44.6	2.47555	1.25183	47.2	3.59124	0.681124
44.8	2.44406	1.25008	47.4	3.62141	0.69777
45	2.42831	1.25183	47.6	3.64014	0.707134
45.2	2.40382	1.24921	47.8	3.66095	0.717538
45.4	2.37933	1.25096	48	3.67447	0.727942
45.6	2.35483	1.25096	48.2	3.67656	0.731063
45.8	2.32771	1.25446	48.4	3.6932	0.745628
46	2.31109	1.25446	48.6	3.72754	0.74979
46.2	2.28398	1.25358	48.8	3.75563	0.758113
46.4	2.26561	1.24309	49	3.77019	0.764356
46.6	2.23761	1.23784	49.2	3.79828	0.771638
46.8	2.22099	1.24396	49.4	3.81077	0.783083
47	2.20175	1.25971	49.6	3.84822	0.792446
47.2	2.2035	1.27108	49.8	3.88047	0.810133
47.4	2.19037	1.2842	50	3.90648	0.835103
47.6	2.1825	1.28945	50.2	3.93145	0.85487
47.8	2.18163	1.29032	50.4	3.95226	0.864234
48	2.18775	1.30694	50.6	3.97203	0.881921
48.2	2.23729	1.31073	50.8	4.00012	0.885042
48.4	2.23962	1.29593	51	4.01781	0.892325
48.6	2.23183	1.27411	51.2	4.04382	0.903769
48.8	2.22326	1.2406	51.4	4.07087	0.924577
49	2.21391	1.21644	51.6	4.10208	0.945385
49.2	2.20378	1.20787	51.8	4.10832	0.969314
49.4	2.19365	1.19306	52	4.12913	0.976597
49.6	2.18118	1.1915	52.2	4.13641	0.962032
49.8	2.17417	1.17748	52.4	4.15202	0.949547
50	2.15858	1.17826	52.6	4.17075	0.928739
50.2	2.14144	1.17826	52.8	4.21548	0.899608
50.4	2.12897	1.17826	53	4.24357	0.868396
50.6	2.10403	1.17982	53.2	4.2727	0.868396
50.8	2.08377	1.17982	53.4	4.32368	0.876719
51	2.07831	1.18527	53.6	4.36218	0.870476
51.2	2.06507	1.18839	53.8	4.39755	0.868396
51.4	2.0487	1.19462	54	4.43501	0.890244
51.6	2.02377	1.18917	54.2	4.47766	0.899608
51.8	2.02143	1.20319	54.4	4.51408	0.894406
52	1.99649	1.19774	54.6	4.53593	0.88088
52.2	2.00428	1.21177
52.4	1.98013	1.20631
52.6	1.96376	1.21878
52.8	1.94584	1.21956
53	1.94038	1.22735
53.2	1.92947	1.22969
53.4	1.91545	1.21566
53.6	1.9248	1.20475
53.8	1.95831	1.17982
54	1.96844	1.16735
54.2	1.97701	1.15254
54.4	1.98792	1.13929
54.6	1.98246	1.13696
54.8	1.99026	1.13072
55	1.98948	1.12605
55.2	1.99415	1.12605
55.4	2.00039	1.12605
55.6	2.00662	1.12371
55.8	2.01286	1.11358
56	2.01364	1.10812
56.2	2.00428	1.10111
56.4	2.00428	1.09254
56.6	1.99883	1.08085
56.8	1.99104	1.06059
57	1.9887	1.05513
57.2	2.0113	1.04734
57.4	2.03078	1.03799
57.6	2.05182	1.04734
57.8	2.06195	1.06293
58	2.07442	1.06682
58.2	2.08377	1.07383
58.4	2.10169	1.08241
58.6	2.11728	1.08708
58.8	2.12429	1.09254
59	2.13131	1.09565
59.2	2.13131	1.09565
59.4	2.13131	1.09565
59.6	2.12741	1.09565
59.8	2.12897	1.09254
60	2.13442	1.08864
60.2	2.15312	1.08474
60.4	2.16403	1.07929
60.6	2.18507	1.07695
60.8	2.2217	1.07617
61	2.23807	1.07539
61.2	2.25755	1.06916
61.4	2.28716	1.06293
61.6	2.31288	1.07461
61.8	2.32846	1.08085
62	2.34794	1.08319
62.2	2.38613	1.08241
62.4	2.41652	1.05981
62.6	2.43522	1.045
62.8	2.42977	1.02708
63	2.46016	1.03955
63.2	2.48431	1.04734
63.4	2.49289	1.05669
63.6	2.49678	1.06604
63.8	2.49678	1.08007
64	2.50847	1.0863
64.2	2.52172	1.09955
64.4	2.55367	1.12059
64.6	2.56536	1.10033
64.8	2.5677	1.08552
65	2.57237	1.07773
65.2	2.56288	1.06945
65.4	2.55737	1.07166
65.6	2.55737	1.07166
65.8	2.55737	1.07166
66	2.54745	1.09039
66.2	2.55186	1.09701
66.4	2.55516	1.09701
66.6	2.54965	1.0937
66.8	2.53532	1.0926
67	2.51879	1.08709
67.2	2.50006	1.07937
67.4	2.49675	1.07166
67.6	2.50116	1.06284
67.8	2.50116	1.06284
68	2.48352	1.05843
68.2	2.48352	1.07276
68.4	2.48242	1.07717
68.6	2.48242	1.08378
68.8	2.48793	1.09811
69	2.48462	1.0948
69.2	2.48132	1.10362
69.4	2.47801	1.10913
69.6	2.4725	1.11574
69.8	2.48352	1.12566
70	2.48903	1.13228
70.2	2.50336	1.13338
70.4	2.52651	1.13889
70.6	2.54635	1.12236
70.8	2.58823	1.12236
71	2.60146	1.11133
71.2	2.61799	1.11244
71.4	2.65216	1.11244
71.6	2.68191	1.11905
71.8	2.69955	1.11464
72	2.71608	1.09811
72.2	2.73592	1.07496
72.4	2.74364	1.05843
72.6	2.75355	1.03969
72.8	2.75135	1.02537
73	2.74253	1.01214
73.2	2.7282	1.02537
73.4	2.68742	1.05843
73.6	2.65105	1.09701
73.8	2.63232	1.13338
74	2.60807	1.1433
74.2	2.60146	1.14109
74.4	2.57941	1.12566
74.6	2.56949	1.10472
74.8	2.55847	1.07717
75	2.54524	1.05512
75.2	2.53753	1.04741
75.4	2.51989	1.03969
75.6	2.49675	1.0452
75.8	2.49014	1.0452
76	2.46809	1.04631
76.2	2.45927	1.05623
76.4	2.44825	1.06504
76.6	2.4207	1.07496
76.8	2.40747	1.08268
77	2.38984	1.08709
77.2	2.36779	1.08929
77.4	2.35126	1.09921
77.6	2.34134	1.09921
77.8	2.34465	1.11244
78	2.34355	1.11685
78.2	2.34355	1.11795
78.4	2.34796	1.12125
78.6	2.36228	1.12346
78.8	2.36118	1.12236
79	2.36118	1.12236
79.2	2.36118	1.12236
79.4	2.36118	1.12236
79.6	2.36118	1.12236
79.8	2.39425	1.10803
80	2.43392	1.13558
80.2	2.44495	1.15763
80.4	2.44495	1.16093
80.6	2.45266	1.16755
80.8	2.46038	1.17416
81	2.48242	1.16865
81.2	2.50116	1.16755
81.4	2.51549	1.17085
81.6	2.51659	1.17085
81.8	2.53422	1.17636
82	2.54745	1.17967
82.2	2.55957	1.17967
82.4	2.57831	1.18298
82.6	2.60035	1.18628
82.8	2.60807	1.18738
83	2.61799	1.1951
83.2	2.61137	1.194
83.4	2.61468	1.1951
83.6	2.61468	1.1962
83.8	2.61137	1.1962
84	2.59264	1.20171
84.2	2.56839	1.20171
84.4	2.55076	1.20281
84.6	2.54524	1.20722
84.8	2.55737	1.20833
85	2.56729	1.21384
85.2	2.56729	1.21384
85.4	2.58602	1.21384
85.6	2.60035	1.20833
85.8	2.61027	1.20171
86	2.61248	1.1962
86.2	2.61248	1.1929
86.4	2.60366	1.16975
86.6	2.61578	1.17416
86.8	2.60476	1.16093
87	2.60035	1.15983
87.2	2.59154	1.15983
87.4	2.59154	1.15983
87.6	2.59154	1.15983
87.8	2.59154	1.15983
88	2.59925	1.16093
88.2	2.61358	1.16203
88.4	2.61468	1.15322
88.6	2.62901	1.1444
88.8	2.62681	1.1444
89	2.6224	1.1422
89.2	2.61248	1.13999
89.4	2.60697	1.13999
89.6	2.59484	1.13999
89.8	2.59484	1.13999
90	2.59374	1.13779
90.2	2.60366	1.11905
90.4	2.60807	1.10913
90.6	2.62129	1.11023
90.8	2.62791	1.11023
91	2.62681	1.11133
91.2	2.62681	1.11133
91.4	2.64224	1.0959
91.6	2.64113	1.08378
91.8	2.64775	1.07717
92	2.64775	1.06063
92.2	2.65326	1.04961
92.4	2.64554	1.05182
92.6	2.63672	1.0452
92.8	2.63011	1.05623
93	2.62681	1.05182
93.2	2.62901	1.05072
93.4	2.63562	1.05292
93.6	2.63783	1.05402
93.8	2.63783	1.05402
94	2.63562	1.05512
94.2	2.59374	1.05292
94.4	2.59374	1.05292
94.6	2.57611	1.04741
94.8	2.56398	1.0452
95	2.54855	1.043
95.2	2.52981	1.03969
95.4	2.53312	1.043
95.6	2.53312	1.0408
95.8	2.53312	1.0408
96	2.53753	1.01765
96.2	2.55186	1.00663
96.4	2.54855	0.98238
96.6	2.54855	0.98238
96.8	2.54304	0.968052
97	2.54194	0.959235
97.2	2.54304	0.960337
97.4	2.55296	0.962541
97.6	2.55296	0.962541
97.8	2.55076	0.955928
98	2.55076	0.954826
98.2	2.55957	0.949315
98.4	2.56178	0.943804
98.6	2.56178	0.943804
98.8	2.56178	0.943804
99	2.56178	0.943804
99.2	2.56178	0.943804
99.4	2.56178	0.943804
99.6	2.56067	0.943804
99.8	2.55737	0.950417
100	2.55076	0.948213
100.2	2.55847	0.95152
100.4	2.56949	0.955928
100.6	2.56729	0.955928
100.8	2.5739	0.959235
101	2.5739	0.959235
101.2	2.57611	0.98238
101.4	2.56949	0.983483
101.6	2.56508	0.991198
101.8	2.55847	1.00442
102	2.54855	1.01985
102.2	2.5243	1.02537
102.4	2.5243	1.02867
102.6	2.5243	1.02977
102.8	2.53422	1.03088
103	2.54194	1.03088
103.2	2.54304	1.02867
103.4	2.53863	1.02096
103.6	2.53863	1.02096
103.8	2.53753	1.02096
104	2.52761	1.02537
104.2	2.52761	1.02537
104.4	2.51328	1.02977
104.6	2.51328	1.02977
104.8	2.51659	1.0408
105	2.5221	1.0441
105.2	2.52761	1.04961
105.4	2.52651	1.05402
105.6	2.51879	1.05292
105.8	2.49895	1.04741
106	2.49785	1.03198
106.2	2.49565	1.01985
106.4	2.49454	1.01434
106.6	2.49014	1.01765
106.8	2.50336	1.01985
107	2.50336	1.01985
107.2	2.51769	1.02316
107.4	2.50997	1.02316
107.6	2.50997	1.02316
107.8	2.51549	1.02537
108	2.51549	1.02537
108.2	2.51549	1.02537
108.4	2.51549	1.02537
108.6	2.5221	1.02647
108.8	2.51989	1.02316
109	2.53422	1.01655
109.2	2.54304	1.00663
109.4	2.55957	1.01324
109.6	2.55847	1.00663
109.8	2.56067	1.00663
110	2.58272	1.00112
110.2	2.59594	1.00002
110.4	2.59594	1.00002
110.6	2.61027	1.00112
110.8	2.62791	1.01434
111	2.63342	1.01985
111.2	2.63342	1.02647
111.4	2.64003	1.03308
111.6	2.64554	1.03749
111.8	2.64554	1.03749
112	2.64554	1.03749
112.2	2.64554	1.03749
112.4	2.64444	1.0441
112.6	2.64113	1.04851
112.8	2.63452	1.06504
113	2.62791	1.04631
113.2	2.62019	1.04631
113.4	2.60366	1.03859
113.6	2.59484	1.03859
113.8	2.59154	1.04741
114	2.59925	1.04741
114.2	2.59925	1.04631
114.4	2.60256	1.04741
114.6	2.60586	1.04741
114.8	2.60586	1.04741
115	2.60917	1.03749
115.2	2.60917	1.03639
115.4	2.60917	1.03639
115.6	2.6235	1.02757
115.8	2.61799	1.01545
116	2.61799	1.01545
116.2	2.64113	1.01324
116.4	2.64334	0.997811
116.6	2.63672	0.997811
116.8	2.64664	0.996709
117	2.66538	0.993402
117.2	2.66979	0.993402
117.4	2.68081	0.998913
117.6	2.67971	0.986789
117.8	2.67861	0.980176
118	2.66979	0.968052
118.2	2.66318	0.968052
118.4	2.65987	0.968052
118.6	2.65546	0.958133
118.8	2.64334	0.95703
119	2.64664	0.947111
119.2	2.64224	0.942702
119.4	2.64224	0.942702
119.6	2.64224	0.942702
119.8	2.64224	0.942702
120	2.64554	0.944907
120.2	2.65326	0.949315
120.4	2.65436	0.959235
120.6	2.66097	0.97687
120.8	2.66648	0.979074
121	2.68412	0.984585
121.2	2.68632	0.995606
121.4	2.70065	1.00993
121.6	2.70947	1.01324
121.8	2.7282	1.03088
122	2.73592	1.043
122.2	2.73923	1.05182
122.4	2.74364	1.05182
122.6	2.74694	1.05512
122.8	2.75025	1.05402
123	2.75686	1.05402
123.2	2.76899	1.05292
123.4	2.79764	1.05733
123.6	2.79654	1.06504
123.8	2.78882	1.07937
124	2.80095	1.10031
124.2	2.82079	1.09921
124.4	2.83291	1.10472
124.6	2.84944	1.10582
124.8	2.85826	1.09701
125	2.87369	1.09701
125.2	2.88912	1.0937
125.4	2.90125	1.10693
125.6	2.89904	1.12346
125.8	2.89794	1.13668
126	2.89794	1.13668
126.2	2.89353	1.15322
126.4	2.85716	1.18738
126.6	2.84173	1.1929
126.8	2.84283	1.18077
127	2.83952	1.16644
127.2	2.81197	1.15763
127.4	2.79985	1.15432
127.6	2.80425	1.12566
127.8	2.80425	1.11464
128	2.80315	1.09039
128.2	2.8296	1.09921
128.4	2.85826	1.09921
128.6	2.88582	1.10031
128.8	2.9288	1.08819
129	2.96407	1.06835
129.2	2.98832	1.0452
129.4	3.0302	1.02537
129.6	3.06106	1.06615
129.8	3.07649	1.08268
130	3.08972	1.06394
130.2	3.08751	1.05292
130.4	3.09964	1.05402
130.6	3.10625	1.05733
130.8	3.11397	1.05953
131	3.11397	1.05953
131.2	3.12829	1.05623
131.4	3.13491	1.05623
131.6	3.14593	1.05072
131.8	3.15695	1.0419
132	3.21096	1.06284
132.2	3.22859	1.09039
132.4	3.23851	1.11685
132.6	3.23709	1.0915
132.8	3.23293	1.05877
133	3.22982	1.02916
133.2	3.2241	0.998505
133.4	3.21787	0.969413
133.6	3.2215	0.954866
133.8	3.22982	0.968374
134	3.23605	0.996427
134.2	3.2506	1.0276
134.4	3.26255	1.04214

## Sheet: 170505
质量_A			质量_A			质量_A			质量_A			质量_A			质量_A
t	x	y	t	x	y	t	x	y	t	x	y	t	x	y	t	x	y
1.8	0.299982	0.851419	3.4	0.0223503	0.754903	3	0.0465548	0.407265	5	0.0759326	0.344823	4.4	0.0754764	0.5493	5	1.36635	0.0977089
2	0.35292	0.833773	3.6	0.218892	0.719216	3.2	0.0840397	0.429912	5.2	0.232264	0.388596	4.6	0.180305	0.56188	5.2	1.34466	0.151941
2.2	0.427915	0.780835	3.8	0.442995	0.703581	3.4	0.113989	0.438421	5.4	0.406463	0.388596	4.8	0.285133	0.498983	5.4	1.31755	0.222443
2.4	0.502911	0.749954	4	0.583712	0.76091	3.6	0.179752	0.455957	5.6	0.678927	0.424329	5	0.394154	0.457051	5.6	1.31755	0.303792
2.6	0.547026	0.7676	4.2	0.64104	0.807815	3.8	0.223594	0.52172	5.8	0.911191	0.455596	5.2	0.478017	0.465438	5.8	1.27416	0.406834
2.8	0.644078	0.816127	4.4	0.646252	0.807815	4	0.241131	0.618173	6	1.08539	0.522595	5.4	0.524141	0.515755	6	1.27958	0.488182
3	0.741131	0.895534	4.6	0.630617	0.781757	4.2	0.320047	0.618173	6.2	1.23279	0.576195	5.6	0.553493	0.553493	6.2	1.29043	0.645456
3.2	0.85583	0.899945	4.8	0.620194	0.766122	4.4	0.394578	0.55241	6.4	1.33999	0.607461	5.8	0.570266	0.587038	6.4	1.27958	0.764767
3.4	0.948472	0.899945	5	0.630617	0.672311	4.6	0.438421	0.517336	6.6	1.44719	0.68786	6	0.687673	0.675094	6.6	1.27416	0.884079
3.6	0.996998	0.974941	5.2	0.64104	0.625405	4.8	0.561178	0.482263	6.8	1.54545	0.710193	6.2	0.800888	0.737991	6.8	1.27416	0.976274
3.8	1.07641	1.04994	5.4	0.651464	0.588923	5	0.60502	0.569947	7	1.73305	0.763793	6.4	0.989579	0.754764	7	1.23077	1.07932
4	1.13817	1.05435	5.6	0.708793	0.588923	5.2	0.63571	0.618173	7.2	1.91172	0.781659	6.6	1.1615	0.737991	7.2	1.22535	1.14439
4.2	1.22198	1.08523	5.8	0.734851	0.599347	5.4	0.666399	0.574331	7.4	2.03678	0.772726	6.8	1.30826	0.737991	7.4	1.18739	1.20405
4.4	1.24404	1.00582	6	0.818239	0.5785	5.6	0.670783	0.55241	7.6	2.12611	0.795059	7	1.44663	0.817661	7.6	1.17654	1.26371
4.6	1.4205	0.895534	6.2	0.985013	0.583712	5.8	0.780389	0.574331	7.8	2.28691	0.817392	7.2	1.58081	0.884751	7.8	1.15485	1.32336
4.8	1.55285	0.873476	6.4	1.19348	0.583712	6	0.776004	0.556794	8	2.44771	0.857592	7.4	1.74854	0.993772	8	1.16027	1.39386
5	1.64108	0.838184	6.6	1.34983	0.667099	6.2	0.819846	0.556794	8.2	2.60404	0.866525	7.6	1.87852	1.13634	8.2	1.2145	1.48063
5.2	1.74695	0.864653	6.8	1.6	0.698369	6.4	0.841767	0.499799	8.4	2.69784	0.888858	7.8	1.96658	1.23697	8.4	1.23077	1.57825
5.4	1.85283	0.922003	7	1.86058	0.714004	6.6	0.933836	0.482263	8.6	2.84077	0.906725	8	2.02528	1.35857	8.6	1.27958	1.63791
5.6	1.93224	0.838184	7.2	2.0482	0.698369	6.8	0.977678	0.473494	8.8	2.92564	0.888858	8.2	2.06721	1.40889	8.8	1.31755	1.7301
5.8	2.08664	0.758777	7.4	2.19413	0.687946	7	1.06536	0.52172	9	2.9971	0.924591	8.4	2.07979	1.48856	9	1.35551	1.80603
6	2.19693	0.833773	7.6	2.32963	0.667099	7.2	1.18812	0.600636	9.2	3.03961	0.935879	8.6	2.09613	1.53689	9.2	1.39347	1.84942
6.2	2.28516	0.899945	7.8	2.47556	0.667099	7.4	1.34157	0.657631	9.4	3.07772	0.959952				9.4	1.42059	1.92534
6.4	2.4175	1.01464	8	2.64755	0.614982	7.6	1.47309	0.648862	9.6	3.10781	0.957946
6.6	2.52779	1.12493	8.2	2.83517	0.568077	7.8	1.56078	0.657631	9.8	3.13188	0.943904
6.8	2.62925	1.13375	8.4	3.08533	0.661887	8	1.67038	0.622557
7	2.66013	1.05435	8.6	3.2938	0.719216	8.2	1.86329	0.504184
7.2	2.6866	1.0367	8.8	3.51269	0.693158	8.4	1.9992	0.368273
7.4	2.75277	1.00141	9	3.64299	0.656676	8.6	2.05619	0.284973
7.6	2.79248	0.966118	9.2	3.84624	0.60977	8.8	2.1658	0.170984
7.8	2.84983	0.961706	9.4	3.95569	0.583712	9	2.27979	0.113989
8	2.86306	1.01023	9.6	4.08598	0.630617	9.2	2.45954	0.127142
8.2	2.92482	1.03229	9.8	4.15373	0.651464	9.4	2.54284	0.0745315
8.4	2.97776	1.0367	10	4.22149	0.687946	9.6	2.59983	0
8.6	3.02187	1.01464	10.2	4.32572	0.703581	9.8	2.63929	-0.0613789
8.8	3.05276	1.00141	10.4	4.37784	0.79218	10	2.66121	-0.131526
9	3.09246	1.03229	10.6	4.39347	0.849509	10.2	2.68313	-0.179752
9.2	3.1398	1.05944	10.8	4.41953	0.870356	10.4	2.70067	-0.197289
9.4	3.20841	1.07066	11	4.5387	0.842149	10.6	2.72259	-0.267437
9.6	3.26455	1.07066				10.8	2.74013	-0.280589
						11	2.7489	-0.306894
						11.2	2.75328	-0.350736
						11.4	2.74013	-0.412115
						11.6	2.79274	-0.460342
						11.8	2.80151	-0.429652
						12	2.87165	-0.477878
						12.2	2.92865	-0.464726
						12.4	2.97955	-0.487522
						12.6	3.05472	-0.456451

## Sheet: 170506
质量_A			质量_A			质量_A			质量_A			质量_A			质量_A
t	x	y	t	x	y	t	x	y	t	x	y	t	x	y	t	x	y
0	1.03434	1.39842	2.6	0.0458795	0.528089	0	0.0124028	0.432823	1.2	0.0268816	0.323637	0.6	0.00840526	0.599282	1	0.599958	0.0181144
0.2	1.05502	1.37774	2.8	0.132193	0.51481	0.2	0.0501351	0.455183	1.4	0.0731196	0.29874	0.8	0.0283472	0.630954	1.2	0.636877	0.0589198
0.4	1.09226	1.36119	3	0.218506	0.576225	0.4	0.089265	0.481736	1.6	0.129852	0.293213	1	0.0729231	0.656762	1.4	0.666024	0.0958391
0.6	1.16673	1.39015	3.2	0.275881	0.586246	0.6	0.139575	0.527853	1.8	0.138229	0.322535	1.2	0.117245	0.660478	1.6	0.706829	0.124986
0.8	1.23293	1.34464	3.4	0.349777	0.615805	0.8	0.19268	0.548816	2	0.163362	0.33929	1.4	0.125061	0.672203	1.8	0.737919	0.158019
1	1.26189	1.3074	3.6	0.458159	0.635511	1	0.254169	0.522263	2.2	0.196872	0.314157	1.6	0.164143	0.672203	2	0.755407	0.200414
1.2	1.28672	1.26603	3.8	0.58132	0.660143	1.2	0.303082	0.494313	2.4	0.242948	0.297402	1.8	0.164143	0.672203	2.2	0.796518	0.267219
1.4	1.34464	1.21224	4	0.625173	0.604443	1.4	0.357584	0.520866	2.6	0.314157	0.356045	2	0.207132	0.668294	2.4	0.837628	0.323746
1.6	1.41497	1.19983	4.2	0.603594	0.506511	1.6	0.379944	0.561393	2.8	0.3728	0.368611	2.2	0.246214	0.683927	2.6	0.883878	0.380273
1.8	1.43152	1.19156	4.4	0.561614	0.487718	1.8	0.398182	0.588978	3	0.431443	0.3728	2.4	0.250122	0.695652	2.8	0.91985	0.452217
2	1.52254	1.20397	4.6	0.610878	0.44338	2	0.418921	0.655341	3.2	0.502652	0.402121	2.6	0.281387	0.711284	3	0.91985	0.493327
2.2	1.56392	1.19983	4.8	0.660143	0.418747	2.2	0.462396	0.70813	3.4	0.552917	0.414688	2.8	0.316561	0.754274	3.2	0.976377	0.560132
2.4	1.63839	1.21224	5	0.571467	0.403968	2.4	0.516898	0.705335	3.6	0.615748	0.444009	3	0.343918	0.746458	3.4	1.01749	0.61152
2.6	1.67976	1.1626	5.2	0.610878	0.418747	2.6	0.596556	0.66341	3.8	0.682768	0.47333	3.2	0.375183	0.777723	3.6	1.02263	0.642353
2.8	1.74596	1.06744	5.4	0.596099	0.423674	2.8	0.609716	0.709262	4	0.737222	0.502652	3.4	0.410356	0.793355	3.8	1.06888	0.704019
3	1.82043	1.03847	5.6	0.601026	0.487718	3	0.597273	0.750739	4.2	0.829375	0.536162	3.6	0.422081	0.824621	4	1.09971	0.734852
3.2	1.89077	1.0302	5.8	0.576393	0.49757	3.2	0.593125	0.754887	4.4	0.904773	0.519407	3.8	0.461162	0.855886	4.2	1.14596	0.791379
3.4	2.00661	1.07157	6	0.515621	0.586185	3.4	0.605569	0.746591	4.6	0.950849	0.490085	4	0.476795	0.879335	4.4	1.18193	0.827351
3.6	2.08109	1.07985	6.2	0.566541	0.640437	3.6	0.622159	0.73	4.8	1.03044	0.464953	4.2	0.523693	0.902784	4.6	1.20762	0.8736
3.8	2.11419	1.12122	6.4	0.729113	0.709407	3.8	0.63875	0.738296	5	1.07232	0.444009	4.4	0.547142	0.945774	4.8	1.2436	0.930127
4	2.18038	1.15018	6.6	0.847348	0.748819	4	0.626307	0.750739	5.2	1.1184	0.435631	4.6	0.574499	0.969222	5	1.25901	1.00721
4.2	2.23003	1.15432	6.8	0.916318	0.674922	4.2	0.613864	0.754887	5.4	1.17704	0.427254	4.8	0.625305	1.00049	5.2	1.25901	1.0586
4.4	2.30864	1.15018	7	0.960656	0.620731	4.4	0.609716	0.783921	5.6	1.2692	0.43982	5	0.691743	1.04739	5.4	1.26415	1.13054
4.6	2.39553	1.12536	7.2	1.04933	0.635511	4.6	0.609716	0.779773	5.8	1.36554	0.519407	5.2	0.742549	1.08256	5.6	1.26929	1.19221
4.8	2.51551	1.11295	7.4	1.15771	0.645364	4.8	0.597273	0.721705	6	1.43675	0.578049	5.4	0.785539	1.08647	5.8	1.27957	1.24873
5	2.67686	0.980552	7.6	1.2858	0.699554	5	0.601421	0.754887	6.2	1.50795	0.594804	5.6	0.824621	1.13336	6	1.27957	1.28471
5.2	2.82581	0.901942	7.8	1.33999	0.734039	5.2	0.58483	0.771478	6.4	1.55403	0.624126	5.8	0.887151	1.18808	6.2	1.29498	1.35665
5.4	2.9582	0.906079	8	1.49271	0.812863	5.4	0.588978	0.759035	6.6	1.61267	0.653447	6	0.934049	1.2467	6.4	1.29498	1.41318
5.6	3.0244	0.976414	8.2	1.61587	0.891686	5.6	0.564091	0.725853	6.8	1.65875	0.674391	6.2	0.984855	1.28187	6.6	1.29498	1.47484
5.8	3.04509	1.0633	8.4	1.72425	0.901538	5.8	0.535057	0.750739	7	1.7132	0.682768	6.4	1.05129	1.31705	6.8	1.28985	1.53137
6	2.91269	1.11708	8.6	1.86219	0.87198	6	0.506023	0.750739	7.2	1.7886	0.703712	6.6	1.08256	1.35222	7	1.28985	1.57248
6.2	2.82581	1.22466	8.8	2.00999	0.827642	6.2	0.476989	0.76733	7.4	1.83049	0.67858	6.8	1.12555	1.38349	7.2	1.30012	1.61359
6.4	2.82995	1.24534	9	2.19227	0.773451	6.4	0.464546	0.763182	7.6	1.96034	0.703712	7	1.17463	1.4163	7.4	1.31554	1.67012
6.6	2.87959	1.15846	9.2	2.46815	0.768525	6.6	0.460398	0.763182	7.8	2.03155	0.703712				7.6	1.33096	1.68553
6.8	2.87546	1.11708	9.4	2.71939	0.798083	6.8	0.460398	0.763182	8	2.13208	0.7456				7.8	1.34637	1.71123
7	2.89201	1.00124	9.6	2.97557	0.817789	7	0.460398	0.763182	8.2	2.21167	0.783299
7.2	2.87546	0.935041	9.8	3.23174	0.704481	7.2	0.447955	0.76733	8.4	2.29544	0.858697
7.4	2.91269	0.901942	10	3.46821	0.699554	7.4	0.460398	0.779773	8.6	2.37922	0.934094
7.6	2.92097	0.885393	10.2	3.75887	0.71926	7.6	0.460398	0.779773	8.8	2.49231	0.975982
7.8	2.92924	0.926766	10.4	4.03475	0.699554	7.8	0.49358	0.746591	9	2.62217	0.988548
8	2.89201	0.955728	10.6	4.25152	0.694628	8	0.489432	0.696819	9.2	2.71013	0.988548
8.2	2.89614	0.980552	10.8	4.3796	0.704481	8.2	0.522614	0.688523	9.4	2.77715	0.996926
8.4	2.90856	0.992964	11	4.28108	0.793157	8.4	0.535057	0.663637	9.6	2.8316	0.971793
8.6	2.9582	0.935041	11.2	4.2663	0.867053	8.6	0.485284	0.696819	9.8	2.88187	0.959227
8.8	2.96234	0.901942	11.4	4.33527	0.94095	8.8	0.464546	0.692671	10	2.90281	0.942472
9	3.00372	0.88953	11.6	4.35497	0.970509	9	0.45625	0.725853	10.2	2.91957	0.942472
9.2	3.03681	0.860569	11.8	4.41409	0.965582	9.2	0.431364	0.713409	10.4	2.96146	0.938283
9.4	3.06164	0.877118	12	4.44857	0.950803	9.4	0.414773	0.742444	10.6	2.97402	0.955038
9.6	3.0906	0.897805	12.2	4.46952	0.920475	9.6	0.439659	0.750739	10.8	3.00753	0.950849
9.8	3.09474	0.95159	12.4	4.48206	0.888063	9.8	0.439659	0.73	11	3.01172	0.967604
10	3.11129	0.930904	12.6	4.49984	0.883881	10	0.472841	0.713409	11.2	3.0511	0.950365
10.2	3.15524	0.926938	12.8	4.54271	0.90061	10.2	0.464546	0.713409	11.4	3.08902	0.964338
10.4	3.19288	0.928332				10.4	0.464546	0.738296
10.6	3.2347	0.985485				10.6	0.452103	0.76733
						10.8	0.452103	0.76733
						11	0.460398	0.76733
						11.2	0.460398	0.76733
						11.4	0.460398	0.76733
						11.6	0.452103	0.76733
						11.8	0.452103	0.76733
						12	0.452103	0.76733
						12.2	0.452103	0.76733
						12.4	0.452103	0.76733
						12.6	0.452103	0.76733
						12.8	0.452103	0.76733
						13	0.414773	0.738296
						13.2	0.414773	0.738296
						13.4	0.418921	0.750739
						13.6	0.418921	0.759035
						13.8	0.418921	0.759035
						14	0.423068	0.73
						14.2	0.427216	0.696819
						14.4	0.423068	0.705114
						14.6	0.418921	0.709262
						14.8	0.398182	0.725853
						15	0.381591	0.73
						15.2	0.319375	0.754887
						15.4	0.340114	0.738296
						15.6	0.331818	0.725853
						15.8	0.331818	0.713409
						16	0.340114	0.709262
						16.2	0.356705	0.717557
						16.4	0.356705	0.717557
						16.6	0.335966	0.725853
						16.8	0.335966	0.73
						17	0.335966	0.73
						17.2	0.331818	0.73
						17.4	0.319375	0.696819
						17.6	0.319375	0.696819
						17.8	0.319375	0.696819
						18	0.319375	0.696819
						18.2	0.360852	0.705114
						18.4	0.327671	0.721705
						18.6	0.327671	0.721705
						18.8	0.327671	0.721705
						19	0.261307	0.663637
						19.2	0.261307	0.663637
						19.4	0.261307	0.663637
						19.6	0.261307	0.663637
						19.8	0.253012	0.663637
						20	0.253012	0.663637
						20.2	0.253012	0.663637
						20.4	0.232273	0.67608
						20.6	0.228125	0.67608
						20.8	0.228125	0.67608
						21	0.223977	0.684375
						21.2	0.223977	0.684375
						21.4	0.223977	0.684375
						21.6	0.223977	0.684375
						21.8	0.223977	0.684375
						22	0.223977	0.684375
						22.2	0.240568	0.647046
						22.4	0.257159	0.630455
						22.6	0.257159	0.630455
						22.8	0.248864	0.63875
						23	0.253012	0.659489
						23.2	0.244716	0.663637
						23.4	0.244716	0.663637
						23.6	0.248864	0.618012
						23.8	0.244716	0.618012
						24	0.244716	0.618012
						24.2	0.27375	0.655341
						24.4	0.27375	0.655341
						24.6	0.27375	0.655341
						24.8	0.27375	0.663637
						25	0.265455	0.667784
						25.2	0.265455	0.667784
						25.4	0.257159	0.67608
						25.6	0.244716	0.688523
						25.8	0.240568	0.680228
						26	0.236421	0.680228
						26.2	0.240568	0.67608
						26.4	0.240568	0.67608
						26.6	0.223977	0.692671
						26.8	0.215682	0.696819
						27	0.207386	0.709262
						27.2	0.207386	0.709262
						27.4	0.215682	0.667784
						27.6	0.215682	0.667784
						27.8	0.215682	0.667784
						28	0.215682	0.667784
						28.2	0.215682	0.667784
						28.4	0.215682	0.667784
						28.6	0.261307	0.684375
						28.8	0.352557	0.734148
						29	0.323523	0.759035
						29.2	0.340114	0.771478
						29.4	0.356705	0.792216
						29.6	0.40233	0.817103
						29.8	0.414773	0.829546
						30	0.427216	0.854432
						30.2	0.431364	0.854432
						30.4	0.443807	0.854432
						30.6	0.447955	0.854432
						30.8	0.476989	0.879319
						31	0.49358	0.891762
						31.2	0.530909	0.89591
						31.4	0.564091	0.916648
						31.6	0.597273	0.912501
						31.8	0.642898	0.945682
						32	0.713409	0.966421
						32.2	0.792216	1.01619
						32.4	0.837841	1.03693
						32.6	0.89591	1.06182
						32.8	0.904205	1.02449
						33	0.916648	1.03278
						33.2	0.916648	1.01619
						33.4	0.933239	1.01619
						33.6	0.941535	1.01619
						33.8	0.941535	1.01619
						34	0.962273	1.01619
						34.2	0.995455	1.00375
						34.4	1.01205	1.0079
						34.6	1.04108	0.999603
						34.8	1.04938	0.966421
						35	1.06597	0.953978
						35.2	1.11989	0.941535
						35.4	1.15722	0.920796
						35.6	1.1821	0.929091
						35.8	1.23188	0.904205
						36	1.24432	0.916648
						36.2	1.31483	0.904205
						36.4	1.37705	0.904205
						36.6	1.49733	0.883466
						36.8	1.56369	0.904205
						37	1.65909	0.883466
						37.2	1.68398	0.871023
						37.4	1.76693	0.829546
						37.6	1.81256	0.808807
						37.8	1.85404	0.771478
						38	1.89136	0.73
						38.2	1.92455	0.700966
						38.4	1.96188	0.655341
						38.6	1.98261	0.622159
						38.8	2.04068	0.568239
						39	2.07801	0.543353
						39.2	2.11119	0.501875
						39.4	2.15267	0.45625
						39.6	2.21074	0.447955
						39.8	2.21904	0.431364
						40	2.2854	0.423068
						40.2	2.30199	0.460398
						40.4	2.33932	0.423068
						40.6	2.35176	0.418921
						40.8	2.37665	0.418921
						41	2.39324	0.398182
						41.2	2.41398	0.377443
						41.4	2.40983	0.360852
						41.6	2.4596	0.306932
						41.8	2.48449	0.269602
						42	2.50523	0.223977
						42.2	2.48449	0.199091
						42.4	2.48034	0.136875
						42.6	2.47619	0.0622159
						42.8	2.47205	0.0539205
						43	2.48864	0.00414773
						43.2	2.53426	0.0165909
						43.4	2.58818	0.0497728
						43.6	2.59648	0.0331818
						43.8	2.62551	-4.44089e-16
						44	2.6504	-0.045625
						44.2	2.66284	-0.0373296
						44.4	2.68358	-0.0663637
						44.6	2.68358	-0.0663637
						44.8	2.68358	-0.0663637
						45	2.68358	-0.0995455
						45.2	2.69602	-0.136875
						45.4	2.68358	-0.149318
						45.6	2.67529	-0.190796
						45.8	2.67114	-0.223977
						46	2.67943	-0.199091
						46.2	2.69602	-0.165909
						46.4	2.72921	-0.174205
						46.6	2.7375	-0.145171
						46.8	2.77068	-0.116136
						47	2.77068	-0.124432
						47.2	2.79142	-0.120284
						47.4	2.80387	-0.120284
						47.6	2.82875	-0.174205
						47.8	2.8246	-0.161761
						48	2.8246	-0.199091
						48.2	2.8246	-0.199091
						48.4	2.83705	-0.248864
						48.6	2.84949	-0.248864
						48.8	2.83705	-0.306932
						49	2.83705	-0.340114
						49.2	2.83167	-0.361377
						49.4	2.85049	-0.389608
						49.6	2.89598	-0.391176
						49.8	2.94538	-0.369219
						50	2.98224	-0.366867
						50.2	3.00968	-0.403723
						50.4	3.02929	-0.446069
						50.6	3.06066	-0.44999

## Sheet: 170507
质量_A			质量_A			质量_A			质量_A			质量_A			质量_A
t	x	y	t	x	y	t	x	y	t	x	y	t	x	y	t	x	y
11.8	0.422207	1.26264	1.6	0.150159	0.689794	3.6	0.17523	0.832344	0.6	0.0300404	0.319431	0.6	0.00691637	0.585808	0.6	1.29011	0.0898405
12	0.521784	1.21086	1.8	0.384783	0.713256	3.8	0.266828	0.800483	0.8	0.141036	0.374752	0.8	0.0686276	0.575709	0.8	1.32734	0.195917
12.2	0.621361	1.33433	2	0.581867	0.811798	4	0.418163	0.908011	1	0.19745	0.38684	1	0.0686276	0.529957	1	1.31437	0.32278
12.4	0.629327	1.44586	2.2	0.45517	0.91034	4.2	0.422146	1.0235	1.2	0.274012	0.411018	1.2	0.122005	0.488018	1.2	1.33379	0.436823
12.6	0.525767	1.50561	2.4	0.366013	0.96665	4.4	0.36639	1.00757	1.4	0.314308	0.402959	1.4	0.118192	0.499456	1.4	1.35805	0.565425
12.8	0.545683	1.53747	2.6	0.314396	1.00419	4.6	0.414181	0.911994	1.6	0.423107	0.38684	1.6	0.125817	0.541395	1.6	1.35562	0.664909
13	0.625344	1.54942	2.8	0.366013	0.999497	4.8	0.362408	0.669061	1.8	0.576231	0.382811	1.8	0.152506	0.564271	1.8	1.37504	0.759541
13.2	0.744837	1.49764	3	0.337858	0.961957	5	0.183195	0.649148	2	0.834125	0.427136	2	0.221133	0.610023	2	1.3993	0.844466
13.4	0.872295	1.42196	3.2	0.384783	1.0605	5.2	0.0517726	0.605341	2.2	0.999338	0.483551	2.2	0.255447	0.655775	2.2	1.4057	0.935503
13.6	0.999754	1.35425	3.4	0.319088	1.05111	5.4	-0.0517726	0.633218	2.4	1.09605	0.531906	2.4	0.308824	0.686276	2.4	1.41629	1.01189
13.8	1.15509	1.3662	3.6	0.314396	1.07927	5.6	-0.123458	0.677026	2.6	1.22902	0.676971	2.6	0.251634	0.728215	2.6	1.4204	1.09713
14	1.3423	1.32238	3.8	0.333166	1.05111	5.8	-0.131423	0.601358	2.8	1.41841	0.668912	2.8	0.110567	0.712964	2.8	1.4106	1.16571
14.2	1.46976	1.23077	4	0.389475	1.04173	6	-0.0955801	0.601358	3	1.5393	0.68503	3	-0.0305011	0.686276	3	1.4155	1.24407
14.4	1.60518	1.20687	4.2	0.506787	0.971342	6.2	-0.0637201	0.621271	3.2	1.72869	0.68503	3.2	-0.110567	0.617648	3.2	1.47917	1.34693
14.6	1.69679	1.21882	4.4	0.549019	0.92911	6.4	-0.0517726	0.577463	3.4	1.86167	0.705178	3.4	-0.14488	0.575709	3.4	1.59182	1.4057
14.8	1.7884	1.24272	4.6	0.567789	1.00888	6.6	-0.0756676	0.525691	3.6	1.99868	0.664882	3.6	-0.183007	0.552833	3.6	1.68978	1.47917
15	1.85612	1.24671	4.8	0.572482	1.07458	6.8	-0.107528	0.461971	3.8	2.14374	0.705178	3.8	-0.0686276	0.610023	3.8	1.75346	1.53305
15.2	1.91985	1.22679	5	0.642869	1.0605	7	-0.123458	0.39825	4	2.20821	0.745474	4	0.0305011	0.610023	4	1.80733	1.59672
15.4	1.98358	1.21086	5.2	0.793028	1.00888	7.2	-0.12744	0.362408	4.2	2.24448	0.77771	4.2	0.156318	0.632899	4.2	1.84162	1.6555
15.6	2.119	1.17501	5.4	0.882185	1.0605	7.4	-0.147353	0.338513	4.4	2.34119	0.741444	4.4	0.324075	0.674838
15.8	2.22654	1.17103	5.6	0.94788	1.01827	7.6	-0.155318	0.394268	4.6	2.41775	0.773681	4.6	0.495644	0.720589
16	2.33409	1.15111	5.8	1.10742	0.999497	7.8	-0.135405	0.497813	4.8	2.45402	0.805918	4.8	0.651962	0.732027
16.2	2.45358	1.12323	6	1.28105	1.01357	8	-0.107528	0.557551	5	2.49834	0.826065	5	0.773966	0.785404
16.4	2.54519	1.13518	6.2	1.54382	1.08396	8.2	-0.0716851	0.549586	5.2	2.51446	0.846213	5.2	0.819718	0.861657
16.6	2.54917	1.13916	6.4	1.81599	1.08396	8.4	-0.0836326	0.501796	5.4	2.56282	0.866361	5.4	0.876908	0.941723
16.8	2.60095	1.15908	6.6	2.01776	1.08396	8.6	-0.0796501	0.457988	5.6	2.63132	0.894568	5.6	0.956973	1.01416
17	2.60494	1.22281	6.8	2.243	1.09804	8.8	-0.0876151	0.386303	5.8	2.69982	0.902628	5.8	1.15142	1.07517
17.2	2.62884	1.27857	7	2.45416	1.14027	9	-0.107528	0.39825	6	2.74415	0.934864	6	1.31917	1.13998
17.4	2.58502	1.3423	7.2	2.61371	1.11681	9.2	-0.139388	0.414181	6.2	2.78847	0.987249	6.2	1.42974	1.12854
17.6	2.56511	1.39408	7.4	2.89056	1.00888	9.4	-0.187178	0.406216	6.4	2.84489	1.01546	6.4	1.53649	1.13617
17.8	2.54519	1.41798	7.6	3.16273	0.961957	9.6	-0.131423	0.465953	6.6	3.00607	0.983219	6.6	1.58225	1.18192
18	2.52926	1.44586	7.8	3.48182	0.858723	9.8	-0.151335	0.469936	6.8	3.0926	0.952094	6.8	1.62037	1.25436
18.2	2.50138	1.44984	8	3.70236	0.85403	10	-0.139388	0.442058				7	1.66994	1.3268
18.4	2.4735	1.47772	8.2	3.91822	0.807106	10.2	-0.167265	0.442058				7.2	1.74238	1.41068
18.6	2.46155	1.49764	8.4	4.08245	0.821183	10.4	-0.227003	0.39825				7.4	1.86057	1.49074
18.8	2.45358	1.52552	8.6	3.95576	0.994805	10.6	-0.266828	0.354443
19	2.40977	1.5534	8.8	4.1763	1.08396	10.8	-0.294705	0.322583
19.2	2.38985	1.54544	9	4.364	1.19189	11	-0.282758	0.354443
19.4	2.38587	1.50959	9.2	4.49509	1.26732	11.2	-0.322583	0.386303
19.6	2.3779	1.50561				11.4	-0.3186	0.358425
19.8	2.35002	1.46179				11.6	-0.30267	0.330548
20	2.30222	1.48171				11.8	-0.30267	0.30267
20.2	2.29027	1.46179				12	-0.33453	0.294705
20.4	2.26239	1.43789				12.2	-0.310635	0.30267
20.6	2.25044	1.41798				12.4	-0.266828	0.282758
20.8	2.16281	1.38213				12.6	-0.274793	0.306653
21	2.1429	1.32637				12.8	-0.266828	0.30267
21.2	2.13095	1.26662				13	-0.262845	0.310635
21.4	2.09112	1.20289				13.2	-0.23895	0.290723
21.6	2.07917	1.14713				13.4	-0.230985	0.306653
21.8	2.07519	1.1312				13.6	-0.230985	0.35046
22	2.0951	1.06747				13.8	-0.195143	0.394268
22.2	2.23451	1.07543				14	-0.1593	0.454006
22.4	2.33807	1.07543				14.2	-0.0995626	0.481883
22.6	2.45756	1.02764				14.4	-0.0557551	0.501796
22.8	2.63282	1.01967				14.6	0.023895	0.521708
23	2.75231	1.06348				14.8	0.0358425	0.581446
23.2	2.82401	1.10331				15	0.11151	0.649148
23.4	2.89969	1.04755				15.2	0.179213	0.621271
23.6	2.93952	1.07942				15.4	0.258863	0.593393
23.8	2.9674	1.08738				15.6	0.378338	0.641183
24	3.12672	1.09535				15.8	0.454006	0.732781
24.2	3.22232	1.0834				16	0.557551	0.736763
						16.2	0.677026	0.716851
						16.4	0.692956	0.684991
						16.6	0.752693	0.617288
						16.8	0.824379	0.601358
						17	0.832344	0.724816
						17.2	0.848274	0.740746
						17.4	1.03943	0.704903
						17.6	1.21865	0.728798
						17.8	1.36202	0.732781
						18	1.46556	0.692956
						18.2	1.61291	0.617288
						18.4	1.76027	0.589411
						18.6	1.89567	0.565516
						18.8	2.0271	0.513743
						19	2.14657	0.442058
						19.2	2.27401	0.326565
						19.4	2.40942	0.282758
						19.6	2.48907	0.199125
						19.8	2.52093	0.219038
						20	2.56075	0.211073
						20.2	2.60456	0.131423
						20.4	2.63244	0.107528
						20.6	2.62845	0.0597376
						20.8	2.67624	0.0119475
						21	2.71607	-0.0438076
						21.2	2.75988	-0.0915976
						21.4	2.77979	-0.123458
						21.6	2.7997	-0.1593
						21.8	2.77581	-0.23895
						22	2.73996	-0.294705
						22.2	2.71209	-0.394268
						22.4	2.68023	-0.438076
						22.6	2.69616	-0.473918
						22.8	2.69616	-0.465953
						23	2.70412	-0.465953
						23.2	2.69616	-0.517726
						23.4	2.62049	-0.565516
						23.6	2.62447	-0.561533
						23.8	2.61651	-0.549586
						24	2.65235	-0.569498
						24.2	2.6404	-0.529673
						24.4	2.65235	-0.497813
						24.6	2.62049	-0.434093
						24.8	2.65235	-0.38232
						25	2.68421	-0.402233
						25.2	2.69217	-0.374355
						25.4	2.71209	-0.314618
						25.6	2.732	-0.28674
						25.8	2.75988	-0.3186
						26	2.77979	-0.298688
						26.2	2.82758	-0.306653
						26.4	2.85944	-0.33453
						26.6	2.90325	-0.36639
						26.8	2.93909	-0.406216
						27	2.99738	-0.497607
						27.2	3.08044	-0.482156

## Sheet: 170508
质量_A			质量_A			质量_A			质量_A			质量_A			质量_A
t	x	y	t	x	y	t	x	y	t	x	y	t	x	y	t	x	y
0	0.957669	1.57361	0.6	0.0183862	0.666756	0.8	0.0146699	0.628806	0	0.0281084	0.52884	1.2	0.0146246	0.711173	0	0.564636	0.00956431
0.2	1.06231	1.57859	0.8	0.146685	0.635336	1	0.0330073	0.652383	0.2	0.0438974	0.53705	1.4	0.0310082	0.708832	0.2	0.594483	0.0355598
0.4	1.15201	1.50883	1	0.332588	0.664138	1.2	0.0628711	0.651859	0.4	0.0533708	0.540839	1.6	0.0626052	0.709417	0.4	0.63492	0.0634809
0.6	1.2716	1.42412	1.2	0.494302	0.724324	1.4	0.0828173	0.638839	0.6	0.054707	0.492363	1.8	0.0925082	0.725608	0.6	0.667656	0.0798484
0.8	1.446	1.37927	1.4	0.631337	0.748795	1.6	0.120752	0.637957	0.8	0.0673317	0.42924	2	0.123785	0.749587	0.8	0.707854	0.112034
1	1.58054	1.33443	1.6	0.753689	0.778159	1.8	0.164863	0.633546	1	0.0673317	0.412407	2.2	0.156105	0.776694	1	0.707854	0.132404
1.2	1.72007	1.29955	1.8	0.885829	0.861358	2	0.199525	0.644299	1.2	0.0757482	0.399782	2.4	0.193637	0.804843	1.2	0.738409	0.162959
1.4	1.86956	1.24972	2	1.01307	0.890723	2.2	0.249406	0.644299	1.4	0.0757482	0.382949	2.6	0.236382	0.818396	1.4	0.779149	0.224069
1.6	1.94928	1.24972	2.2	1.11585	0.900511	2.4	0.278503	0.706651	1.6	0.0757482	0.378741	2.8	0.28434	0.830907	1.6	0.784241	0.259716
1.8	1.96922	1.27961	2.4	1.21863	0.866252	2.6	0.320071	0.735748	1.8	0.0757482	0.387157	3	0.3392	0.834353	1.8	0.794426	0.325919
2	2.01406	1.30453	2.6	1.31651	0.861358	2.8	0.357482	0.719121	2	0.0799564	0.366116	3.2	0.374289	0.842151	2	0.824981	0.371751
2.2	2.02403	1.31948	2.8	1.51227	0.915193	3	0.39905	0.739905	2.2	0.0799564	0.366116	3.4	0.415703	0.854886	2.2	0.824981	0.371751
2.4	2.034	1.31948	3	1.74719	0.98371	3.2	0.39905	0.756532	2.4	0.0799564	0.366116	3.6	0.44698	0.875737	2.4	0.830074	0.417583
2.6	2.034	1.31948	3.2	1.92827	1.00818	3.4	0.444774	0.760689	2.6	0.0799564	0.366116	3.8	0.475659	0.896735	2.6	0.835166	0.448138
2.8	2.04894	1.32944	3.4	2.12893	0.929876	3.6	0.415677	0.731591	2.8	0.109414	0.345075	4	0.534142	0.935723	2.8	0.819889	0.509248
3	2.02833	1.33294	3.6	2.27575	0.910299	3.8	0.436461	0.706651	3	0.159913	0.361908	4.2	0.54194	0.959117	3	0.819889	0.53471
3.2	2.00897	1.3347	3.8	2.40789	0.885829	4	0.42399	0.685867	3.2	0.197787	0.374533	4.4	0.565333	0.986408	3.2	0.799519	0.539803
3.4	1.97466	1.33558	4	2.47151	0.885829	4.2	0.403207	0.68171	3.4	0.227244	0.420823	4.6	0.600423	1.0059	3.4	0.809704	0.570357
3.6	1.94122	1.33558	4.2	2.59386	0.885829	4.4	0.374109	0.665083	3.6	0.26091	0.425031	4.8	0.635512	1.0098	3.6	0.809704	0.61619
3.8	1.92363	1.3435	4.4	2.72111	0.85157	4.6	0.345012	0.702494	3.8	0.256702	0.425031	5	0.686197	1.0215	3.8	0.789334	0.65693
4	1.89459	1.34437	4.6	2.82389	0.763477	4.8	0.328385	0.731591	4	0.302993	0.425031	5.2	0.721287	1.05269	4	0.794426	0.677299
4.2	1.86996	1.35053	4.8	2.92177	0.768371	5	0.320071	0.789786	4.2	0.349283	0.416615	5.4	0.760275	1.07218	4.2	0.809704	0.687484
4.4	1.84708	1.35229	5	3.03433	0.7439	5.2	0.328385	0.793943	4.4	0.345075	0.437656	5.6	0.791466	1.12287	4.4	0.824981	0.712947
4.6	1.8242	1.36461	5.2	3.16647	0.69496	5.4	0.353325	0.777316	4.6	0.366116	0.467114	5.8	0.814859	1.14626	4.6	0.865721	0.738409
4.8	1.80309	1.36549	5.4	3.25456	0.650913	5.6	0.386579	0.773159	4.8	0.412407	0.471322	6	0.849949	1.18135	4.8	0.911553	0.733317
5	1.78725	1.37781	5.6	3.3916	0.69496	5.8	0.374109	0.806413	5	0.399782	0.471322	6.2	0.88114	1.20474	5	0.931923	0.733317
5.2	1.75646	1.38045	5.8	3.48459	0.69496	6	0.382423	0.802256	5.2	0.450281	0.471322	6.4	0.924027	1.23204	5.2	0.947201	0.753687
5.4	1.73446	1.38397	6	3.60204	0.739006	6.2	0.382423	0.843824	5.4	0.492363	0.47553	6.6	0.955218	1.23593	5.4	0.972663	0.763872
5.6	1.70454	1.38573	6.2	3.74887	0.729218	6.4	0.407363	0.831354	5.6	0.496571	0.483947	6.8	0.994206	1.25543	5.6	1.00322	0.779149
5.8	1.67639	1.38397	6.4	3.82717	0.714536	6.6	0.448931	0.814727	5.8	0.530237	0.483947	7	1.03319	1.29052	5.8	1.07961	0.819889
6	1.64383	1.37957	6.6	3.90058	0.71943	6.8	0.465558	0.83551	6	0.542862	0.47553	7.2	1.06439	1.30611	6	1.12034	0.835166
6.2	1.62096	1.37693	6.8	3.9691	0.704748	7	0.490499	0.860451	6.2	0.551278	0.47553	7.4	1.09558	1.32951	6.2	1.14071	0.840259
6.4	1.58928	1.37165	7	4.01315	0.675383	7.2	0.544537	0.864608	6.4	0.580736	0.462905	7.6	1.12788	1.3834	6.4	1.17127	0.911553
6.6	1.56201	1.36285	7.2	4.06209	0.680277	7.4	0.557007	0.868765	6.6	0.614402	0.467114	8	1.14553	1.40477	6.6	1.18655	0.942108
6.8	1.52506	1.36109	7.4	4.09635	0.699854	7.6	0.598575	0.839667	6.8	0.656484	0.488155	8.2	1.16504	1.42799	6.8	1.20692	0.993033
7	1.50042	1.35053	7.6	4.14529	0.714536	7.8	0.619358	0.83551	7	0.61861	0.50078	8.4	1.18362	1.44378	7	1.22729	1.0134
7.2	1.46787	1.34701	7.8	4.16486	0.71943	8	0.677553	0.868765	7.2	0.648068	0.526029	8.6	1.20313	1.46608	7.2	1.23238	1.0185
7.4	1.44675	1.34086	8	4.17465	0.739006	8.2	0.702494	0.897862	7.4	0.652276	0.538654				7.4	1.21201	1.03887
7.6	1.40892	1.33206	8.2	4.19912	0.7439	8.4	0.744061	0.926959	7.6	0.652276	0.538654				7.6	1.20182	1.0847
7.8	1.37988	1.32502	8.4	4.20891	0.758583	8.6	0.773159	0.877078	7.8	0.669109	0.538654				7.8	1.20692	1.09998
8	1.34821	1.31798	8.6	4.24317	0.773265	8.8	0.781472	0.806413	8	0.69015	0.542862				8	1.20182	1.15599
8.2	1.31741	1.31182	8.8	4.23338	0.739006	9	0.818883	0.802256	8.2	0.69015	0.542862				8.2	1.2171	1.17636
8.4	1.28838	1.30478	9	4.23338	0.739006	9.2	0.864608	0.802256	8.4	0.69015	0.542862				8.4	1.20692	1.20182
8.6	1.2523	1.30038	9.2	4.2187	0.739006	9.4	0.881235	0.798099	8.6	0.694358	0.54707				8.6	1.2171	1.22729
8.8	1.20831	1.29774	9.4	4.20891	0.739006	9.6	0.881235	0.789786	8.8	0.723816	0.530237				8.8	1.20692	1.25784
9	1.17488	1.2907	9.6	4.20402	0.7439	9.8	0.902019	0.760689	9	0.719608	0.530237				9	1.20182	1.24256
9.2	1.14408	1.28631	9.8	4.20402	0.7439	10	0.960213	0.744061	9.2	0.723816	0.483947				9.2	1.21201	1.2833
9.4	1.11329	1.27927	10	4.20402	0.7439	10.2	1.01425	0.752375	9.4	0.723816	0.483947				9.4	1.20182	1.31895
9.6	1.07458	1.27927	10.2	4.20402	0.7439	10.4	1.03919	0.756532	9.6	0.728024	0.483947				9.6	1.23238	1.3546
9.8	1.05082	1.27311	10.4	4.20402	0.7439	10.6	1.06413	0.773159	9.8	0.765898	0.467114				9.8	1.22729	1.37497
10	1.01827	1.27047	10.6	4.20402	0.7439	10.8	1.14311	0.781472	10	0.841646	0.488155				10	1.22729	1.41571
10.2	0.984831	1.26607	10.8	4.22359	0.7439	11	1.15974	0.82304	10.2	0.871104	0.530237				10.2	1.23238	1.46663
10.4	0.946118	1.26431	11	4.24806	0.714536	11.2	1.23456	0.856294	10.4	0.917394	0.54707				10.4	1.24766	1.50228
10.6	0.916203	1.25991	11.2	4.27743	0.724324	11.4	1.26781	0.860451	10.6	0.925811	0.568111				10.6	1.24256	1.54811
10.8	0.893327	1.25023	11.4	4.28232	0.7439	11.6	1.33848	0.885392	10.8	0.95106	0.597569				10.8	1.24766	1.55321
11	0.866052	1.24495	11.6	4.33126	0.787947	11.8	1.43408	0.881235	11	0.984726	0.576528				11	1.25784	1.56339
11.2	0.848455	1.24319	11.8	4.35573	0.787947	12	1.50059	0.872921	11.2	1.02681	0.597569				11.2	1.24469	1.58213
11.4	0.810622	1.24055	12	4.37531	0.792841	12.2	1.54216	0.82304	11.4	1.04785	0.597569				11.4	1.24766	1.61941
11.6	0.788626	1.23263	12.2	4.3802	0.8271	12.4	1.58789	0.793943	11.6	1.0731	0.601777				11.6	1.24766	1.61941
11.8	0.755191	1.23087	12.4	4.39489	0.846676	12.6	1.61698	0.748218	11.8	1.08152	0.568111				11.8	1.23238	1.63978
12	0.734075	1.22648	12.6	4.3802	0.900511	12.8	1.63777	0.710807	12	1.09835	0.563903
12.2	0.70768	1.21856	12.8	4.39978	0.920087	13	1.67102	0.719121	12.2	1.10676	0.559695
12.4	0.676005	1.21152	13	4.42914	0.95924	13.2	1.70012	0.748218	12.4	1.14885	0.559695
12.6	0.638172	1.21064	13.2	4.45851	0.964134	13.4	1.71675	0.798099	12.6	1.15726	0.563903
12.8	0.617936	1.20624	13.4	4.50226	0.994042	13.6	1.74584	0.818883	12.8	1.18672	0.563903
13	0.59594	1.1948				13.8	1.80404	0.81057	13	1.19935	0.568111
13.2	0.573064	1.19568				14	1.83729	0.814727	13.2	1.25405	0.593361
13.4	0.548428	1.19128				14.2	1.9329	0.752375	13.4	1.25405	0.597569
13.6	0.522033	1.18688				14.4	1.95784	0.710807	13.6	1.28772	0.605985
13.8	0.498277	1.186				14.6	1.99941	0.635986	13.8	1.34243	0.622818
14	0.475401	1.17456				14.8	2.08254	0.573634	14	1.38872	0.639651
14.2	0.447246	1.16753				15	2.13658	0.519596	14.2	1.46446	0.652276
14.4	0.42349	1.17193				15.2	2.2114	0.519596	14.4	1.49392	0.664901
14.6	0.395335	1.16489				15.4	2.31532	0.490499	14.6	1.52759	0.69015
14.8	0.388296	1.14465				15.6	2.38598	0.478028	14.8	1.56967	0.715399
15	0.480893	1.09859				15.8	2.43587	0.448931	15	1.56967	0.715399
15.2	0.679884	1.04885				16	2.47328	0.403207	15.2	1.59071	0.719608
15.4	0.829127	1.01568				16.2	2.50237	0.332541	15.4	1.60334	0.728024
15.6	1.04055	1.0447				16.4	2.53979	0.290974	15.6	1.64963	0.76169
15.8	1.20223	1.08616				16.6	2.5772	0.236936	15.8	1.68329	0.774315
16	1.40537	1.07786				16.8	2.62292	0.211995	16	1.70013	0.791148
16.2	1.63753	1.05714				17	2.63955	0.203682	16.2	1.74642	0.820605
16.4	1.87797	0.978369				17.2	2.65617	0.182898	16.4	1.78429	0.824813
16.6	1.98576	0.924476				17.4	2.66449	0.178741	16.6	1.80533	0.841646
16.8	2.10598	0.862292				17.6	2.68943	0.170427	16.8	1.84321	0.841646
17	2.16817	0.800107				17.8	2.68527	0.14133	17	1.93999	0.850063
17.2	2.23035	0.791816				18	2.68527	0.133017	17.2	1.97787	0.854271
17.4	2.24693	0.766942				18.2	2.70606	0.11639	17.4	2.04099	0.871104
17.6	2.24693	0.820835				18.4	2.69774	0.120546	17.6	2.06624	0.883729
17.8	2.21791	0.862292				18.6	2.68527	0.0914489	17.8	2.0957	0.900562
18	2.21791	0.862292				18.8	2.66865	0.0872921	18	2.12516	0.917394
18.2	2.1806	0.878874				19	2.67696	0.0581948	18.2	2.14199	0.946852
18.4	2.1806	0.895457				19.2	2.68112	0.0498812	18.4	2.18828	0.963685
18.6	2.1806	0.928622				19.4	2.67696	0.0332541	18.6	2.23878	0.988934
18.8	2.13915	0.965933				19.6	2.68112	-0.0290974	18.8	2.27244	0.997351
19	2.08525	1.06128				19.8	2.66865	-0.0207838	19	2.29769	1.00998
19.2	2.13915	1.0903				20	2.66449	-0.0457244	19.2	2.36082	1.03943
19.4	2.17646	1.11518				20.2	2.64786	-0.0665083	19.4	2.4029	1.05206
19.6	2.21791	1.14419				20.4	2.68527	-0.108076	19.6	2.44919	1.08572
19.8	2.30912	1.16492				20.6	2.72268	-0.0914489	19.8	2.48706	1.09414
20	2.42105	1.17321				20.8	2.76425	-0.0914489	20	2.52915	1.09835
20.2	2.49153	1.21052				21	2.78919	-0.112233	20.2	2.55019	1.11097
20.4	2.58273	1.1898				21.2	2.83076	-0.11639	20.4	2.5586	1.1236
20.6	2.71124	1.13176				21.4	2.84739	-0.112233	20.6	2.59227	1.13201
20.8	2.8522	1.11103				21.6	2.85154	-0.11639	20.8	2.6049	1.1236
21	2.97242	1.14419				21.8	2.88064	-0.162114	21	2.64277	1.09835
21.2	2.93511	1.28929				22	2.86401	-0.1538	21.2	2.66802	1.06468
21.4	2.91853	1.41366				22.2	2.89311	-0.170427	21.4	2.69943	1.06558
21.6	2.98486	1.36806				22.4	2.91805	-0.187055	21.6	2.73114	1.05206
21.8	3.02217	1.34733				22.6	2.90558	-0.182898	21.8	2.73114	1.03943
22	3.08435	1.31417				22.8	2.90974	-0.224465	22	2.75959	1.01626
22.2	3.08021	1.31002				23	2.88895	-0.241093	22.2	2.78982	1.01228
22.4	3.10093	1.27271				23.2	2.88064	-0.241093	22.4	2.81767	1.01626
22.6	3.10922	1.24784				23.4	2.85986	-0.241093	22.6	2.84472	1.01706
22.8	3.1341	1.21467				23.6	2.85986	-0.266033	22.8	2.88211	1.01069
23	3.20872	1.16907				23.8	2.85986	-0.261876	23	2.90757	1.02342
						24	2.84739	-0.286817	23.2	2.91951	1.03297
						24.2	2.8557	-0.261876	23.4	2.93224	1.05047
						24.4	2.89727	-0.286817	23.6	2.95839	1.07731
						24.6	2.88064	-0.253563	23.8	2.97759	1.09185
						24.8	2.85986	-0.249406	24	2.99986	1.10776
						25	2.85154	-0.299287	24.2	3.02294	1.11492
						25.2	2.81829	-0.295131	24.4	3.06113	1.11492
						25.4	2.82245	-0.324228	24.6	3.09375	1.10298
						25.6	2.80998	-0.345012
						25.8	2.76841	-0.382423
						26	2.76841	-0.382423
						26.2	2.78919	-0.365796
						26.4	2.80166	-0.357482
						26.6	2.83492	-0.365796
						26.8	2.87233	-0.369952
						27	2.87233	-0.357482
						27.2	2.87233	-0.357482
						27.4	2.86817	-0.374109
						27.6	2.86817	-0.374109
						27.8	2.87233	-0.374109
						28	2.87233	-0.374109
						28.2	2.87233	-0.374109
						28.4	2.87648	-0.394893
						28.6	2.87648	-0.407363
						28.8	2.88895	-0.365796
						29	2.88895	-0.365796
						29.2	2.90974	-0.365796
						29.4	2.90974	-0.365796
						29.6	2.89311	-0.386579
						29.8	2.91389	-0.328385
						30	2.92636	-0.332541
						30.2	2.94715	-0.315914
						30.4	2.94715	-0.315914
						30.6	2.93052	-0.315914
						30.8	2.93052	-0.340855
						31	2.90558	-0.374109
						31.2	2.90974	-0.390736
						31.4	2.89311	-0.382423
						31.6	2.90558	-0.320071
						31.8	2.90558	-0.320071
						32	2.91389	-0.303444
						32.2	2.91389	-0.303444
						32.4	2.90974	-0.299287
						32.6	2.91805	-0.311758
						32.8	2.93884	-0.245249
						33	2.95131	-0.266033
						33.2	2.95131	-0.253563
						33.4	2.94299	-0.249406
						33.6	2.97209	-0.224465
						33.8	2.96378	-0.178741
						34	2.99287	-0.166271
						34.2	2.99703	-0.0997624
						34.4	2.99703	-0.0581948
						34.6	2.99287	-0.0789786
						34.8	2.96378	-0.0872921
						35	2.95131	-0.0956057
						35.2	2.93884	-0.133017
						35.4	2.92636	-0.1538
						35.6	2.91389	-0.1538
						35.8	2.92221	-0.124703
						36	2.92221	-0.149644
						36.2	2.93468	-0.170427
						36.4	2.92636	-0.166271
						36.6	2.92221	-0.178741
						36.8	2.91389	-0.174584
						37	2.91389	-0.174584
						37.2	2.91389	-0.170427
						37.4	2.91389	-0.170427
						37.6	2.91389	-0.170427
						37.8	2.91389	-0.170427
						38	2.91389	-0.170427
						38.2	2.91389	-0.170427
						38.4	2.91389	-0.170427
						38.6	2.91389	-0.170427
						38.8	2.91805	-0.199525
						39	2.91805	-0.207838
						39.2	2.90558	-0.207838
						39.4	2.90558	-0.207838
						39.6	2.90558	-0.207838
						39.8	2.90558	-0.207838
						40	2.89727	-0.162114
						40.2	2.8848	-0.157957
						40.4	2.87648	-0.178741
						40.6	2.88895	-0.178741
						40.8	2.87233	-0.162114
						41	2.88895	-0.178741
						41.2	2.87233	-0.166271
						41.4	2.88895	-0.178741
						41.6	2.8848	-0.182898
						41.8	2.86401	-0.199525
						42	2.86401	-0.199525
						42.2	2.86817	-0.199525
						42.4	2.86817	-0.228622
						42.6	2.85986	-0.245249
						42.8	2.84323	-0.261876
						43	2.84739	-0.27019
						43.2	2.84739	-0.261876
						43.4	2.85154	-0.245249
						43.6	2.85154	-0.253563
						43.8	2.85154	-0.253563
						44	2.85154	-0.253563
						44.2	2.85154	-0.253563
						44.4	2.85154	-0.253563
						44.6	2.85154	-0.253563
						44.8	2.90974	-0.261876
						45	2.8848	-0.253563
						45.2	2.89727	-0.203682
						45.4	2.92636	-0.187055
						45.6	2.90974	-0.166271
						45.8	2.90974	-0.166271
						46	2.90974	-0.166271
						46.2	2.90974	-0.166271
						46.4	2.90974	-0.166271
						46.6	2.90974	-0.166271
						46.8	2.90142	-0.174584
						47	2.90142	-0.174584
						47.2	2.89311	-0.220309
						47.4	2.88064	-0.249406
						47.6	2.83076	-0.266033
						47.8	2.8266	-0.286817
						48	2.84739	-0.311758
						48.2	2.84323	-0.307601
						48.4	2.83076	-0.299287
						48.6	2.83076	-0.299287
						48.8	2.81829	-0.357482
						49	2.83907	-0.365796
						49.2	2.83907	-0.365796
						49.4	2.89311	-0.39905
						49.6	2.90974	-0.394893
						49.8	2.96793	-0.382423
						50	2.95131	-0.382423
						50.2	2.99703	-0.41152
						50.4	2.99703	-0.41152
						50.6	2.96793	-0.361639
						50.8	2.97625	-0.336698
						51	2.99287	-0.324228
						51.2	2.99287	-0.311758
						51.4	3.01366	-0.274347
						51.6	3.01366	-0.274347
						51.8	3.03028	-0.303444
						52	3.04417	-0.298591
						52.2	3.06497	-0.299852
						52.4	3.05554	-0.300638
						52.6	3.05166	-0.307949
						52.8	3.0685	-0.297344
						53	3.0816	-0.286115

## Sheet: 170509
质量_A			质量_A			质量_A			质量_A			质量_A			质量_A
t	x	y	t	x	y	t	x	y	t	x	y	t	x	y	t	x	y
2.4	0.278295	1.57008	0.4	0.0355605	0.857973	0.6	0.0114733	0.775587	0.4	0.0146853	0.303757	1.8	0.011131	0.615568	0.4	0.597618	0.0224229
2.6	0.344753	1.5867	0.6	0.113496	0.823579	0.8	0.0302478	0.798012	0.6	0.059163	0.281914	2	0.0416046	0.602676	0.6	0.606392	0.0448457
2.8	0.440287	1.59916	0.8	0.152435	0.786761	1	0.0584096	0.808964	0.8	0.0974925	0.257781	2.2	0.0697342	0.589783	0.8	0.62394	0.0799424
3	0.535821	1.61162	1	0.265532	0.776927	1.2	0.0827527	0.819252	1	0.139041	0.261228	2.4	0.115623	0.583904	1	0.637589	0.104315
3.2	0.593972	1.59085	1.2	0.344208	0.752341	1.4	0.0993032	0.810976	1.2	0.185388	0.316002	2.6	0.15229	0.574015	1.2	0.660987	0.144286
3.4	0.710274	1.59085	1.4	0.41305	0.762175	1.6	0.111716	0.831665	1.4	0.202241	0.374989	2.8	0.191847	0.569286	1.4	0.672686	0.177433
3.6	0.814116	1.595	1.6	0.447471	0.762175	1.8	0.15723	0.85649	1.6	0.198028	0.412909	3	0.228393	0.567197	1.6	0.683014	0.214892
3.8	0.868113	1.595	1.8	0.521229	0.762175	2	0.182056	0.873041	1.8	0.172748	0.429763	3.2	0.252409	0.558844	1.8	0.685472	0.237014
4	0.971955	1.58254	2	0.590071	0.816265	2.2	0.215157	0.881316	2	0.155894	0.47611	3.4	0.284779	0.551535	2	0.690388	0.259137
4.2	1.03011	1.57839	2.2	0.619575	0.821182	2.4	0.22757	0.906142	2.2	0.168534	0.50139	3.6	0.30775	0.551535	2.2	0.705136	0.288634
4.4	1.11733	1.57008	2.4	0.649078	0.816265	2.6	0.256533	0.897867	2.4	0.185388	0.51403	3.8	0.330722	0.555711	2.4	0.702678	0.310757
4.6	1.20041	1.57008	2.6	0.683499	0.796596	2.8	0.256533	0.906142	2.6	0.227522	0.497177	4	0.353694	0.569286	2.6	0.722343	0.342712
4.8	1.29179	1.57008	2.8	0.727754	0.781844	3	0.293772	0.918555	2.8	0.231735	0.43819	4.2	0.379798	0.587036	2.8	0.742007	0.379583
5	1.34163	1.59916	3	0.801513	0.811348	3.2	0.306185	0.918555	3	0.269655	0.391843	4.4	0.41001	0.609158	3	0.761672	0.404163
5.2	1.37071	1.62823	3.2	0.831017	0.835934	3.4	0.331011	0.939243	3.2	0.294935	0.370776	4.6	0.434095	0.637157	3.2	0.796085	0.441034
5.4	1.4164	1.67392	3.4	0.850686	0.840851	3.6	0.351699	0.935105	3.4	0.320215	0.337069	4.8	0.461244	0.662217	3.4	0.815749	0.468073
5.6	1.45793	1.69054	3.6	0.890024	0.835934	3.8	0.380662	0.935105	3.6	0.374989	0.294935	5	0.484203	0.683351	3.6	0.845246	0.50986
5.8	1.45793	1.69469	3.8	0.904776	0.831017	4	0.388938	0.930968	3.8	0.417123	0.269655	5.2	0.519346	0.695065	3.8	0.869827	0.551648
6	1.46624	1.703	4	0.924445	0.835934	4.2	0.397213	0.922693	4	0.429763	0.235948	5.4	0.546866	0.716514	4	0.879659	0.586061
6.2	1.51608	1.70715	4.2	0.958866	0.850686	4.4	0.401351	0.92683	4.2	0.446616	0.219095	5.6	0.571926	0.730088	4.2	0.918988	0.642596
6.4	1.541	1.71961	4.4	0.988369	0.880189	4.6	0.393075	0.984757	4.4	0.446616	0.219095	5.8	0.596986	0.737397	4.4	0.95586	0.677009
6.6	1.59916	1.70715	4.6	1.06705	0.909693	4.8	0.380662	1.00545	4.6	0.484537	0.214881	6	0.619958	0.749927	4.6	0.987814	0.708964
6.8	1.61577	1.69469	4.8	1.16539	0.885107	5	0.393075	1.022	4.8	0.505603	0.210668	6.2	0.641886	0.760369	4.8	1.00994	0.748293
7	1.69884	1.63239	5	1.20965	0.86052	5.2	0.401351	0.993032	5	0.505603	0.210668	6.4	0.661725	0.768723	5	1.03452	0.794997
7.2	1.76115	1.59085	5.2	1.27357	0.850686	5.4	0.413763	0.984757	5.2	0.505603	0.210668	6.6	0.679446	0.780972	5.2	1.07139	0.851532
7.4	1.82761	1.58254	5.4	1.37192	0.845769	5.6	0.397213	0.993032	5.4	0.51403	0.210668	6.8	0.686785	0.79065	5.4	1.07631	0.878571
7.6	1.92314	1.5867	5.6	1.4801	0.870355	5.8	0.397213	0.988895	5.6	0.51403	0.210668	7	0.698271	0.794827	5.6	1.09105	0.912984
7.8	1.98129	1.58254	5.8	1.54894	0.831017	6	0.364112	1.02613	5.8	0.53931	0.202241	7.2	0.71811	0.801092	5.8	1.1058	0.967062
8	2.07267	1.57423	6	1.59319	0.796596	6.2	0.310323	1.0551	6	0.53931	0.202241	7.4	0.73795	0.808401	6	1.10826	1.01377
8.2	2.13913	1.56593	6.2	1.64236	0.796596	6.4	0.273084	1.06337	6.2	0.547737	0.202241	7.6	0.749733	0.812211	6.2	1.12301	1.06538
8.4	2.2222	1.52439	6.4	1.70137	0.786761	6.6	0.235845	1.08406	6.4	0.56459	0.202241	7.8	0.777067	0.808306	6.4	1.10826	1.0998
8.6	2.28451	1.52024	6.6	1.74071	0.757258	6.8	0.239983	1.08406	6.6	0.573017	0.219095	8	0.798512	0.823019	6.6	1.09105	1.16371
8.8	2.40081	1.49116	6.8	1.78497	0.77201	7	0.231708	1.09234	6.8	0.615151	0.219095	8.2	0.824616	0.83555	6.8	1.0886	1.20795
9	2.43404	1.47039	7	1.87839	0.835934	7.2	0.22757	1.09647	7	0.623577	0.219095	8.4	0.84345	0.855164	7	1.07139	1.25466
9.2	2.54619	1.44547	7.2	1.91281	0.86052	7.4	0.235845	1.11302	7.2	0.699418	0.231735	8.6	0.862206	0.886714	7.2	1.05418	1.27678
9.4	2.59188	1.43716	7.4	2.01608	0.890024	7.6	0.235845	1.14612	7.4	0.699418	0.231735	8.8	0.894213	0.917642	7.4	1.03698	1.30628
9.6	2.6708	1.45378	7.6	2.07508	0.904776	7.8	0.24412	1.13785	7.6	0.733125	0.235948	9	0.929357	0.968405	7.6	1.03698	1.32594
9.8	2.69987	1.47039	7.8	2.13901	0.934279	8	0.235845	1.13785	7.8	0.775258	0.235948	9.2	0.937167	0.976215	7.8	1.02469	1.35298
10	2.74141	1.50362	8	2.20785	0.919527	8.2	0.268946	1.12957	8	0.800539	0.235948	9.4	0.960596	1.00355	8	1.02469	1.38248
10.2	2.74972	1.52854	8.2	2.26686	0.934279	8.4	0.281359	1.10475	8.2	0.821605	0.273868	9.6	0.964501	1.03479	8.2	1.01977	1.39231
10.4	2.80372	1.57839	8.4	2.29144	0.9687	8.6	0.285497	1.10889	8.4	0.859526	0.307575	9.8	0.984025	1.05822	8.4	1.02223	1.42918
10.6	2.84525	1.55347	8.6	2.34553	0.973617	8.8	0.256533	1.10889	8.6	0.905873	0.311789	10	0.999644	1.09336	8.6	1.0296	1.46359
10.8	2.88263	1.55347	8.8	2.42913	0.939197	9	0.239983	1.11716	8.8	0.926939	0.337069	10.2	0.999644	1.10508	8.8	1.02469	1.47097
11	2.92417	1.54931	9	2.46846	0.929362	9.2	0.202744	1.13371	9	0.960646	0.370776	10.4	1.03088	1.1285	9	1.02767	1.50322
11.2	2.96155	1.53685	9.2	2.48322	0.91461	9.4	0.22757	1.1213	9.2	0.973286	0.396056	10.6	1.03479	1.15584	9.2	1.02148	1.5187
11.4	2.99063	1.51193	9.4	2.52747	0.885107	9.6	0.215157	1.10061	9.4	1.00278	0.408696	10.8	1.03869	1.18317	9.4	1.01684	1.53882
11.6	3.0654	1.45793	9.6	2.57173	0.850686	9.8	0.206882	1.05096	9.6	1.04913	0.425549	11	1.0426	1.19098	9.6	1.02457	1.57442
11.8	3.13601	1.42886	9.8	2.62582	0.870355	10	0.223432	1.03027	9.8	1.08283	0.459256	11.2	1.03869	1.23003	9.8	1.02612	1.60538
12	3.21493	1.4247	10	2.64549	0.855603	10.2	0.223432	1.01372	10	1.15025	0.471896	11.4	1.03869	1.22222	10	1.03231	1.63633
12.2	3.25821	1.37656	10.2	2.69958	0.845769	10.4	0.223432	1.00545	10.2	1.21345	0.467683	11.6	1.0426	1.22222	10.2	1.02922	1.6611
			10.4	2.74875	0.835934	10.6	0.211019	1.00545	10.4	1.26822	0.425549	11.8	1.05431	1.25346	10.4	1.0385	1.68431
			10.6	2.793	0.821182	10.8	0.219295	1.02613	10.6	1.30193	0.408696	12	1.05431	1.26517	10.6	1.04315	1.69979
			10.8	2.82742	0.821182	11	0.219295	1.03441	10.8	1.33564	0.391843	12.2	1.05822	1.27689	10.8	1.04005	1.72146
			11	2.85693	0.835934	11.2	0.182056	1.00545	11	1.34406	0.391843	12.4	1.06993	1.29641	11	1.04315	1.75396
			11.2	2.88643	0.845769	11.4	0.186194	0.99717	11.2	1.39041	0.387629	12.6	1.07384	1.31984	11.2	1.06172	1.76789
			11.4	2.9356	0.875272	11.6	0.165505	0.984757	11.4	1.4199	0.391843	12.8	1.09336	1.34327	11.4	1.07255	1.79885
			11.6	2.96511	0.865438	11.8	0.14068	0.959931	11.6	1.47046	0.400269	13	1.13241	1.37061	11.6	1.08029	1.81278
			11.8	2.98478	0.865438	12	0.115854	0.947518	11.8	1.50838	0.425549	13.2	1.15193	1.39013	11.8	1.09113	1.83754
			12	3.0192	0.850686	12.2	0.103441	0.930968	12	1.55894	0.46347	13.4	1.17536	1.39404	12	1.09268	1.8654
			12.2	3.04378	0.821182	12.4	0.0827527	0.906142	12.2	1.60108	0.50139	13.6	1.19489	1.41746	12.2	1.10196	1.8685
			12.4	3.05854	0.806431	12.6	0.0620645	0.922693	12.4	1.66428	0.52667	13.8	1.20722	1.45125	12.4	1.09732	1.88243
			12.6	3.08804	0.806431	12.8	0.0620645	0.92683	12.6	1.68956	0.56459				12.6	1.10351	1.88397
			12.8	3.10279	0.806431	13	0.0620645	0.92683	12.8	1.71484	0.56459
			13	3.14213	0.806431	13.2	0.0537892	0.922693	13	1.78225	0.581444
			13.2	3.17655	0.845769	13.4	0.0620645	0.889591	13.2	1.80753	0.627791
			13.4	3.21097	0.875272	13.6	0.0744774	0.889591	13.4	1.8286	0.610937
			13.6	3.25523	0.885107	13.8	0.0620645	0.906142	13.6	1.87073	0.619364
			13.8	3.27981	0.91461	14	0.0620645	0.922693	13.8	1.86231	0.606724
			14	3.33882	0.880189	14.2	0.0620645	0.922693	14	1.86231	0.606724
			14.2	3.35849	0.880189	14.4	0.0620645	0.922693	14.2	1.87916	0.606724
			14.4	3.4175	0.845769	14.6	0.0620645	0.922693	14.4	1.87916	0.606724
			14.6	3.45192	0.821182	14.8	0.0620645	0.922693	14.6	1.87916	0.606724
			14.8	3.49617	0.796596	15	0.0620645	0.922693	14.8	1.87916	0.615151
			15	3.56501	0.801513	15.2	0.0620645	0.92683	15	1.88337	0.615151
			15.2	3.63385	0.776927	15.4	0.0620645	0.92683	15.2	1.89601	0.619364
			15.4	3.67319	0.762175	15.6	0.0620645	0.92683	15.4	1.89601	0.619364
			15.6	3.69286	0.77201	15.8	0.0496516	0.902004	15.6	1.89601	0.619364
			15.8	3.71253	0.762175	16	0.0372387	0.885454	15.8	1.89601	0.619364
			16	3.71745	0.752341	16.2	0.0496516	0.881316	16	1.91708	0.606724
			16.2	3.73712	0.767092	16.4	0.0331011	0.864766	16.2	1.91708	0.606724
			16.4	3.75187	0.776927	16.6	-0.0124129	0.860628	16.4	1.94657	0.627791
			16.6	3.77154	0.786761	16.8	-0.0165505	0.852353	16.6	1.94657	0.627791
			16.8	3.78137	0.821182	17	-0.0537892	0.852353	16.8	1.94657	0.661498
			17	3.79612	0.8261	17.2	-0.0786151	0.802701	17	1.94236	0.674138
			17.2	3.83054	0.850686	17.4	-0.115854	0.802701	17.2	1.94236	0.674138
			17.4	3.85021	0.894941	17.6	-0.132404	0.777875	17.4	1.97607	0.741552
			17.6	3.91414	0.934279	17.8	-0.132404	0.777875	17.6	2.03084	0.749978
			17.8	3.92889	0.944114	18	-0.0993032	0.802701	17.8	2.02663	0.749978
			18	4.00265	0.949031	18.2	-0.0993032	0.802701	18	2.02663	0.749978
			18.2	4.05182	0.958866	18.4	-0.103441	0.831665	18.2	2.03505	0.792112
			18.4	4.10591	0.953948	18.6	-0.119991	0.844077	18.4	2.04348	0.804752
			18.6	4.16492	0.958866	18.8	-0.132404	0.85649	18.6	2.04348	0.830032
			18.8	4.22884	1.00804	19	-0.136542	0.85649	18.8	2.04348	0.830032
			19	4.26326	1.01296	19.2	-0.136542	0.860628	19	2.04348	0.876379
			19.2	4.31735	0.993286	19.4	-0.136542	0.873041	19.2	2.06033	0.914299
			19.4	4.34686	1.01787	19.6	-0.107578	0.873041	19.4	2.08561	0.931153
			19.6	4.37144	1.01787	19.8	-0.107578	0.873041	19.6	2.06876	0.956433
			19.8	4.44029	1.01787	20	-0.107578	0.873041	19.8	2.09404	0.9775
			20	4.46979	1.03262	20.2	-0.107578	0.873041	20	2.07719	0.9775
			20.2	4.49573	1.05551	20.4	-0.103441	0.873041	20.2	2.06876	1.00699
			20.4	4.51561	1.0903	20.6	-0.132404	0.860628	20.4	2.06876	1.01542
			20.6	4.54211	1.13338	20.8	-0.119991	0.852353	20.6	2.10668	1.01963
			20.8	4.56697	1.1632	21	-0.128267	0.860628	20.8	2.11089	1.02806
						21.2	-0.124129	0.877179	21	2.12353	1.0407
						21.4	-0.124129	0.877179	21.2	2.11511	1.04913
						21.6	-0.144817	0.873041	21.4	2.11932	1.04913
						21.8	-0.153092	0.85649	21.6	2.12353	1.04913
						22	-0.161368	0.831665	21.8	2.12353	1.04913
						22.2	-0.177918	0.827527	22	2.12353	1.04913
						22.4	-0.177918	0.810976	22.2	2.12353	1.04913
						22.6	-0.177918	0.810976	22.4	2.13196	1.04913
						22.8	-0.186194	0.773738	22.6	2.13196	1.01963
						23	-0.182056	0.773738	22.8	2.13196	1.01963
						23.2	-0.182056	0.773738	23	2.13196	1.01963
						23.4	-0.182056	0.773738	23.2	2.13196	1.01963
						23.6	-0.182056	0.773738	23.4	2.15303	1.01121
						23.8	-0.177918	0.815114	23.6	2.17409	0.998567
						24	-0.169643	0.790288	23.8	2.2078	0.985927
						24.2	-0.169643	0.786151	24	2.24151	0.998567
						24.4	-0.161368	0.786151	24.2	2.27943	0.998567
						24.6	-0.161368	0.782013	24.4	2.30471	1.01542
						24.8	-0.165505	0.744774	24.6	2.33842	1.01121
						25	-0.165505	0.744774	24.8	2.40162	0.981713
						25.2	-0.153092	0.753049	25	2.40162	0.994353
						25.4	-0.15723	0.707536	25.2	2.41847	0.998567
						25.6	-0.153092	0.719948	25.4	2.4606	0.973286
						25.8	-0.153092	0.719948	25.6	2.48167	0.956433
						26	-0.153092	0.719948	25.8	2.52802	0.969073
						26.2	-0.153092	0.719948	26	2.56594	0.981713
						26.4	-0.15723	0.728224	26.2	2.63335	0.981713
						26.6	-0.15723	0.728224	26.4	2.66706	0.973286
						26.8	-0.15723	0.728224	26.6	2.72183	0.9775
						27	-0.173781	0.748912	26.8	2.7429	0.96486
						27.2	-0.153092	0.736499	27	2.77239	0.95222
						27.4	-0.153092	0.736499	27.2	2.81874	0.960646
						27.6	-0.153092	0.736499	27.4	2.84402	0.96486
						27.8	-0.153092	0.736499	27.6	2.8747	0.955366
						28	-0.186194	0.744774	27.8	2.90497	0.95696
						28.2	-0.190331	0.748912	28	2.92829	0.95222
						28.4	-0.190331	0.748912	28.2	2.93843	0.958553
						28.6	-0.190331	0.740637	28.4	2.94799	0.967315
						28.8	-0.182056	0.736499	28.6	2.9456	0.98484
						29	-0.177918	0.736499	28.8	2.95277	0.997586
						29.2	-0.169643	0.736499	29	2.96074	1.01272
						29.4	-0.144817	0.748912	29.2	2.97428	1.02308
						29.6	-0.136542	0.753049	29.4	2.98782	1.02547
						29.8	-0.128267	0.753049	29.6	2.99991	1.02806
						30	-0.128267	0.753049	29.8	3.0165	1.03423
						30.2	-0.119991	0.7696	30	3.02765	1.02387
						30.4	-0.119991	0.7696	30.2	3.05473	1.01591
						30.6	-0.0827527	0.786151	30.4	3.08182	1.00555
						30.8	-0.0827527	0.786151	30.6	3.10571	1.00077
						31	-0.0827527	0.786151
						31.2	-0.0827527	0.798563
						31.4	-0.0786151	0.819252
						31.6	-0.0786151	0.819252
						31.8	-0.0703398	0.831665
						32	-0.0703398	0.831665
						32.2	-0.0703398	0.831665
						32.4	-0.0703398	0.831665
						32.6	-0.045514	0.823389
						32.8	-0.0165505	0.802701
						33	-0.00413763	0.802701
						33.2	0.0206882	0.815114
						33.4	0.0372387	0.819252
						33.6	0.0372387	0.819252
						33.8	0.0372387	0.819252
						34	0.0579269	0.823389
						34.2	0.0579269	0.823389
						34.4	0.0537892	0.831665
						34.6	0.0703398	0.848215
						34.8	0.0703398	0.848215
						35	0.0579269	0.860628
						35.2	0.0579269	0.860628
						35.4	0.0579269	0.860628
						35.6	0.0827527	0.83994
						35.8	0.0827527	0.83994
						36	0.0868903	0.83994
						36.2	0.0868903	0.83994
						36.4	0.0786151	0.852353
						36.6	0.0744774	0.881316
						36.8	0.124129	0.897867
						37	0.115854	0.897867
						37.2	0.124129	0.897867
						37.4	0.144817	0.897867
						37.6	0.144817	0.935105
						37.8	0.202744	0.976482
						38	0.231708	0.993032
						38.2	0.231708	0.993032
						38.4	0.248258	0.972344
						38.6	0.248258	0.972344
						38.8	0.260671	0.951656
						39	0.24412	0.930968
						39.2	0.248258	0.92683
						39.4	0.273084	0.922693
						39.6	0.277222	0.918555
						39.8	0.302047	0.918555
						40	0.331011	0.92683
						40.2	0.364112	0.935105
						40.4	0.376525	0.92683
						40.6	0.397213	0.922693
						40.8	0.413763	0.922693
						41	0.463415	0.943381
						41.2	0.463415	0.943381
						41.4	0.463415	0.964069
						41.6	0.484103	0.993032
						41.8	0.488241	1.00958
						42	0.475828	1.06751
						42.2	0.467553	1.0882
						42.4	0.47169	1.0882
						42.6	0.442727	1.07165
						42.8	0.417901	1.05923
						43	0.417901	1.05923
						43.2	0.417901	1.05923
						43.4	0.417901	1.05923
						43.6	0.417901	1.05923
						43.8	0.417901	1.05923
						44	0.417901	1.09647
						44.2	0.401351	1.13785
						44.4	0.401351	1.14199
						44.6	0.401351	1.11716
						44.8	0.405488	1.09647
						45	0.413763	1.0882
						45.2	0.409626	1.07165
						45.4	0.393075	1.07165
						45.6	0.380662	1.09234
						45.8	0.359974	1.10475
						46	0.355837	1.11716
						46.2	0.343424	1.11716
						46.4	0.331011	1.09647
						46.6	0.318598	1.06337
						46.8	0.293772	1.05096
						47	0.289634	1.02613
						47.2	0.281359	0.988895
						47.4	0.268946	0.947518
						47.6	0.268946	0.922693
						47.8	0.268946	0.881316
						48	0.273084	0.835802
						48.2	0.273084	0.798563
						48.4	0.285497	0.732361
						48.6	0.29791	0.761325
						48.8	0.29791	0.761325
						49	0.285497	0.7696
						49.2	0.256533	0.794426
						49.4	0.260671	0.794426
						49.6	0.268946	0.790288
						49.8	0.29791	0.761325
						50	0.29791	0.761325
						50.2	0.29791	0.761325
						50.4	0.29791	0.761325
						50.6	0.29791	0.765462
						50.8	0.318598	0.711673
						51	0.347561	0.649609
						51.2	0.380662	0.637196
						51.4	0.372387	0.653746
						51.6	0.376525	0.653746
						51.8	0.393075	0.666159
						52	0.376525	0.641333
						52.2	0.417901	0.645471
						52.4	0.413763	0.649609
						52.6	0.413763	0.670297
						52.8	0.422039	0.715811
						53	0.434452	0.736499
						53.2	0.475828	0.765462
						53.4	0.484103	0.806839
						53.6	0.513067	0.844077
						53.8	0.529617	0.885454
						54	0.529617	0.885454
						54.2	0.554443	0.897867
						54.4	0.558581	0.943381
						54.6	0.575131	0.980619
						54.8	0.587544	0.964069
						55	0.61237	0.964069
						55.2	0.645471	0.984757
						55.4	0.657884	1.03027
						55.6	0.657884	1.05923
						55.8	0.666159	1.0882
						56	0.657884	1.05096
						56.2	0.670297	1.00545
						56.4	0.641333	1.00131
						56.6	0.657884	1.00131
						56.8	0.695123	1.01786
						57	0.637196	1.05096
						57.2	0.620645	1.05096
						57.4	0.595819	1.0882
						57.6	0.620645	1.03441
						57.8	0.637196	1.03027
						58	0.645471	1.022
						58.2	0.68271	1.01786
						58.4	0.703398	1.01786
						58.6	0.686847	1.01786
						58.8	0.732361	1.00958
						59	0.732361	1.00958
						59.2	0.703398	1.00131
						59.4	0.719948	0.993032
						59.6	0.719948	0.99717
						59.8	0.728224	1.01786
						60	0.753049	0.988895
						60.2	0.740637	0.988895
						60.4	0.736499	0.988895
						60.6	0.732361	0.988895
						60.8	0.703398	1.00131
						61	0.732361	1.06337
						61.2	0.773738	1.10475
						61.4	0.773738	1.10475
						61.6	0.773738	1.10475
						61.8	0.7696	1.10061
						62	0.815114	1.1213
						62.2	0.889591	1.14199
						62.4	0.943381	1.12544
						62.6	0.959931	1.10889
						62.8	1.00545	1.08406
						63	1.09234	1.09234
						63.2	1.16681	1.07165
						63.4	1.25784	1.05096
						63.6	1.37369	1.01372
						63.8	1.42748	1.00131
						64	1.49369	0.980619
						64.2	1.58058	0.935105
						64.4	1.63023	0.914417
						64.6	1.6385	0.922693
						64.8	1.65505	0.91028
						65	1.67988	0.902004
						65.2	1.69643	0.864766
						65.4	1.72126	0.860628
						65.6	1.73367	0.85649
						65.8	1.75849	0.806839
						66	1.77918	0.802701
						66.2	1.7916	0.773738
						66.4	1.80815	0.765462
						66.6	1.83711	0.748912
						66.8	1.87021	0.728224
						67	1.91572	0.703398
						67.2	1.96538	0.69926
						67.4	1.97365	0.674434
						67.6	1.99434	0.68271
						67.8	2.01503	0.686847
						68	2.02744	0.686847
						68.2	2.05227	0.686847
						68.4	2.08537	0.690985
						68.6	2.12261	0.690985
						68.8	2.13916	0.678572
						69	2.15985	0.670297
						69.2	2.18881	0.645471
						69.4	2.25087	0.587544
						69.6	2.23846	0.554443
						69.8	2.26329	0.54203
						70	2.26329	0.54203
						70.2	2.29639	0.54203
						70.4	2.31294	0.521342
						70.6	2.31708	0.504791
						70.8	2.32949	0.463415
						71	2.35018	0.430314
						71.2	2.37086	0.397213
						71.4	2.39983	0.376525
						71.6	2.41224	0.351699
						71.8	2.43293	0.339286
						72	2.43707	0.331011
						72.2	2.44948	0.289634
						72.4	2.46189	0.277222
						72.6	2.47017	0.24412
						72.8	2.48672	0.202744
						73	2.48672	0.190331
						73.2	2.51982	0.219295
						73.4	2.51982	0.190331
						73.6	2.55292	0.161368
						73.8	2.57775	0.148955
						74	2.60671	0.0868903
						74.2	2.6274	0.091028
						74.4	2.64395	0.0744774
						74.6	2.64809	0.0662022
						74.8	2.6605	0.045514
						75	2.6605	-0.00827527
						75.2	2.65636	-0.0372387
						75.4	2.63567	-0.0496516
						75.6	2.64395	-0.0579269
						75.8	2.63567	-0.0786151
						76	2.64809	-0.0744774
						76.2	2.66877	-0.0703398
						76.4	2.68532	-0.0827527
						76.6	2.6936	-0.0827527
						76.8	2.6936	-0.0868903
						77	2.68119	-0.119991
						77.2	2.66877	-0.14068
						77.4	2.67705	-0.153092
						77.6	2.67705	-0.153092
						77.8	2.67705	-0.153092
						78	2.68946	-0.153092
						78.2	2.71429	-0.144817
						78.4	2.71429	-0.144817
						78.6	2.71429	-0.144817
						78.8	2.72256	-0.136542
						79	2.74739	-0.136542
						79.2	2.76808	-0.136542
						79.4	2.77222	-0.136542
						79.6	2.78877	-0.124129
						79.8	2.78877	-0.119991
						80	2.87152	-0.103441
						80.2	2.83014	-0.115854
						80.4	2.81773	-0.15723
						80.6	2.83842	-0.161368
						80.8	2.83842	-0.177918
						81	2.83842	-0.182056
						81.2	2.86738	-0.182056
						81.4	2.86738	-0.182056
						81.6	2.90048	-0.194469
						81.8	2.90876	-0.194469
						82	2.90876	-0.194469
						82.2	2.91289	-0.215157
						82.4	2.91289	-0.215157
						82.6	2.91289	-0.215157
						82.8	2.91289	-0.215157
						83	2.90048	-0.264809
						83.2	2.89634	-0.289634
						83.4	2.87979	-0.29791
						83.6	2.87979	-0.331011
						83.8	2.84255	-0.351699
						84	2.80532	-0.351699
						84.2	2.78049	-0.364112
						84.4	2.80945	-0.376525
						84.6	2.80118	-0.376525
						84.8	2.80118	-0.376525
						85	2.78049	-0.376525
						85.2	2.78049	-0.376525
						85.4	2.78049	-0.376525
						85.6	2.77811	-0.458838
						85.8	2.79323	-0.476569
						86	2.82765	-0.459359
						86.2	2.85998	-0.448408
						86.4	2.88502	-0.482306
						86.6	2.89514	-0.51184
						86.8	2.91534	-0.510962
						87	2.94695	-0.486374
						87.2	2.98998	-0.496034
						87.4	3.03213	-0.487252

## Sheet: 170510
质量_A			质量_A			质量_A			质量_A			质量_A			质量_A
t	x	y	t	x	y	t	x	y	t	x	y	t	x	y	t	x	y
0.4	0.576242	1.15663	0.2	0.0435847	0.56003	1.2	0.0235055	0.437249	0.6	0.0206105	0.528757	0.4	0.028899	0.545172	2	0.885088	0.0485023
0.6	0.696465	1.04055	0.4	0.191773	0.537856	1.4	0.0801057	0.456705	0.8	0.0616986	0.500174	0.6	0.117663	0.545172	2.2	0.90124	0.155105
0.8	0.783523	0.899601	0.6	0.336299	0.549511	1.6	0.11665	0.474934	1	0.143875	0.498387	0.8	0.16865	0.537328	2.4	0.918322	0.233386
1	0.833271	0.783523	0.8	0.464507	0.584477	1.8	0.165006	0.497387	1.2	0.218905	0.448367	1	0.22356	0.537328	2.6	0.926006	0.302625
1.2	0.92862	0.746213	1	0.635712	0.577031	2	0.196844	0.562831	1.4	0.335024	0.353686	1.2	0.251015	0.556939	2.8	0.932467	0.367233
1.4	1.03226	0.704756	1.2	0.718844	0.611261	2.2	0.223375	0.63535	1.6	0.540465	0.300092	1.4	0.294158	0.553016	3	0.93139	0.425379
1.6	1.1359	0.684028	1.4	0.814167	0.687043	2.4	0.254131	0.699902	1.8	0.73876	0.292947	1.6	0.368678	0.549094	3.2	0.919546	0.482449
1.8	1.23125	0.692319	1.6	0.900416	0.673057	2.6	0.30829	0.783224	2	0.862585	0.319788	1.8	0.39221	0.537328	3.4	0.90124	0.530905
2	1.35147	0.700611	1.8	1.00298	0.610118	2.8	0.312456	0.88321	2.2	0.984609	0.387111	2	0.44712	0.505951	3.6	0.894779	0.583668
2.2	1.50072	0.708902	2	1.08923	0.610118	3	0.391612	0.941535	2.4	1.07718	0.40815	2.2	0.462808	0.517718	3.8	0.908778	0.648275
2.4	1.73702	0.762795	2.2	1.14917	0.669943	3.2	0.441605	0.983196	2.6	1.11084	0.44602	2.4	0.498107	0.525562	4	0.928469	0.700157
2.6	1.91528	0.841562	2.4	1.17362	0.694393	3.4	0.508262	0.99986	2.8	1.18237	0.450227	2.6	0.54125	0.549094	4.2	0.964771	0.762415
2.8	2.02307	0.800106	2.6	1.27631	0.753074	3.6	0.566587	1.02902	3	1.23287	0.475474	2.8	0.556939	0.592237	4.4	1.00569	0.821639
3	2.11012	0.742067	2.8	1.39857	0.806865	3.8	0.562421	1.01652	3.2	1.3044	0.488097	3	0.556939	0.627536	4.6	1.05024	0.877733
3.2	2.16816	0.688174	3	1.5795	0.870436	4	0.549923	0.995694	3.4	1.39697	0.509136	3.2	0.592237	0.682446	4.8	1.08214	0.929318
3.4	2.23864	0.704756	3.2	1.69197	0.929117	4.2	0.562421	1.04152	3.6	1.49374	0.496512	3.4	0.627536	0.737355	5	1.0959	0.994426
3.6	2.30497	0.696465	3.4	1.85823	0.968238	4.4	0.608248	1.11651	3.8	1.58211	0.509136	3.6	0.658913	0.76481	5.2	1.10152	1.06069
3.8	2.32984	0.650863	3.6	2.09785	0.934008	4.6	0.724899	1.11234	4	1.69151	0.547005	3.8	0.686368	0.800109	5.4	1.10152	1.12745
4	2.35886	0.621844	3.8	2.24944	0.894887	4.8	0.795722	1.12484	4.2	1.76304	0.576459	4	0.717745	0.855018	5.6	1.10691	1.18021
4.2	2.40032	0.625989	4	2.37658	0.806865	5	0.891542	1.12901	4.4	1.84299	0.584875	4.2	0.756966	0.882473	5.8	1.11444	1.2319
4.4	2.4625	0.601116	4.2	2.57708	0.767744	5.2	0.941535	1.07902	4.6	1.91873	0.614329	4.4	0.792265	0.886395	6	1.11875	1.26312
4.6	2.53298	0.605261	4.4	2.92917	0.733514	5.4	1.01236	1.07068	4.8	1.97343	0.626952	4.6	0.862863	0.902084	6.2	1.13706	1.30727
4.8	2.562	0.625989	4.6	3.16878	0.704173	5.6	1.05819	1.06652	5	2.05758	0.656406	4.8	0.878551	0.925616	6.4	1.1629	1.34065
5	2.57443	0.601116	4.8	3.36927	0.660162	5.8	1.09985	1.09151	5.2	2.18381	0.660614	5	0.925616	0.941305	6.6	1.18982	1.36542
5.2	2.55785	0.621844	5	3.52087	0.630822	6	1.15817	1.07902	5.4	2.25114	0.677445	5.2	0.968759	0.984448	6.8	1.22428	1.39772
5.4	2.6532	0.650863	5.2	3.64312	0.581921	6.2	1.18317	1.07068	5.6	2.29321	0.68586	5.4	1.02367	1.01582	7	1.26627	1.45264
5.6	2.71538	0.688174	5.4	3.71647	0.53791	6.4	1.25816	1.06652	5.8	2.39841	0.652198	5.6	1.08642	1.03544	7.2	1.28889	1.50217
5.8	2.81903	0.704756	5.6	3.81427	0.52324	6.6	1.31648	1.04569	6	2.48677	0.626952	5.8	1.1531	1.10211	7.4	1.31365	1.55278
6	2.90608	0.721339	5.8	3.87295	0.581921	6.8	1.37481	1.04152	6.2	2.5583	0.647991	6	1.21977	1.13741	7.6	1.34057	1.60554
6.2	2.93096	0.72963	6	3.92674	0.650382	7	1.42063	1.01652	6.4	2.61721	0.68586	6.2	1.27468	1.17271	7.8	1.36857	1.67123
6.4	3.00558	0.750358	6.2	3.97075	0.723734	7.2	1.52062	0.991528	6.6	2.65087	0.715314	6.4	1.30998	1.21977	8	1.38472	1.73045
6.6	3.04289	0.746213	6.4	4.049	0.782415	7.4	1.54978	0.97903	6.8	2.70978	0.761599	6.6	1.35705	1.24331	8.2	1.39764	1.78429
6.8	3.10922	0.771086	6.6	4.05878	0.850876	7.6	1.60811	0.887376	7	2.75606	0.803677	6.8	1.40411	1.28645	8.4	1.42568	1.81635
7	3.14238	0.812543	6.8	4.10279	0.899777	7.8	1.65394	0.754061	7.2	2.80235	0.833131	7	1.45477	1.30764	8.6	1.46656	1.84674
7.2	3.17271	0.886364	7	4.15169	0.919337	8	1.69976	0.679072	7.4	2.87388	0.849962	7.2	1.50471	1.32929
7.4	3.20791	0.972607	7.2	4.17125	0.943788	8.2	1.79975	0.654075	7.6	2.937	0.858377	7.4	1.53718	1.38672
			7.4	4.22015	0.953568	8.4	1.9289	0.666573	7.8	2.9917	0.862585	7.6	1.55549	1.46164
			7.6	4.26416	0.943788	8.6	2.05388	0.620746	8	3.02115	0.913078
			7.8	4.28861	0.929117	8.8	2.11637	0.629079	8.2	3.06323	0.913078
			8	4.34288	0.909756	9	2.22052	0.579086	8.4	3.10781	0.922587
			8.2	4.38725	0.889416	9.2	2.27885	0.570753
			8.4	4.42978	0.878322	9.4	2.32884	0.495764
			8.6	4.47693	0.872774	9.6	2.42466	0.445771
						9.8	2.48715	0.412442
						10	2.54964	0.337453
						10.2	2.57881	0.262463
						10.4	2.5913	0.174976
						10.6	2.60797	0.108318
						10.8	2.61213	0.0666573
						11	2.67879	0.0249965
						11.2	2.73712	-0.00833217
						11.4	2.79544	-0.0958199
						11.6	2.82044	-0.170809
						11.8	2.87043	-0.174976
						12	2.90376	-0.208304
						12.2	2.89959	-0.229135
						12.4	2.91209	-0.266629
						12.6	2.92876	-0.262463
						12.8	2.92876	-0.28746
						13	2.90793	-0.283294
						13.2	2.8871	-0.291626
						13.4	2.8871	-0.28746
						13.6	2.8871	-0.270795
						13.8	2.87876	-0.283294
						14	2.87043	-0.270795
						14.2	2.88293	-0.262463
						14.4	2.8871	-0.249965
						14.6	2.89959	-0.237467
						14.8	2.91209	-0.237467
						15	2.8871	-0.258297
						15.2	2.8621	-0.266629
						15.4	2.82044	-0.270795
						15.6	2.81211	-0.279128
						15.8	2.81627	-0.279128
						16	2.81627	-0.279128
						16.2	2.83294	-0.254131
						16.4	2.85377	-0.233301
						16.6	2.88293	-0.224969
						16.8	2.89959	-0.216636
						17	2.90376	-0.216636
						17.2	2.90376	-0.229135
						17.4	2.89543	-0.262463
						17.6	2.89543	-0.266629
						17.8	2.91626	-0.304124
						18	2.92042	-0.304124
						18.2	2.92042	-0.329121
						18.4	2.92459	-0.329121
						18.6	2.90376	-0.362449
						18.8	2.89959	-0.362449
						19	2.90376	-0.370781
						19.2	2.92042	-0.362449
						19.4	2.94959	-0.395778
						19.6	2.95792	-0.358283
						19.8	2.98292	-0.312456
						20	3.01467	-0.296482
						20.2	3.06508	-0.28388
						20.4	3.10604	-0.276003
