# Supplementary material for: The Effect of ‘Hydraulic‐Visual’ Interaction on the Intensity of Fish Schooling in the Upstream Movement of Juvenile Silver Carp
Source: Ecol Evol. 2026 May 14;16(5):e73659. doi: 10.1002/ece3.73659 (PMC13175714; doi:10.1002/ece3.73659)
Supplement: Supplementary file 1 — Data S1: ece373659‐sup‐0001‐Supinfo.zip [file ECE3-16-e73659-s001.zip › 3_11-1505Fish trajectory.xlsx]

## Sheet: 150501
质量_A			0	质量_A			10	质量_A			14	质量_A			13	质量_A			5	质量_A			2
t	x	y		t	x	y		t	x	y		t	x	y		t	x	y		t	x	y
0	0.966602	0.910505		0	0.334684	0.679667		0	0.199058	0.675067		0	0.105994	0.839123		0	0.110434	0.548081		1	1.68053	0.730197
1	0.957972	0.932081		1	0.499452	0.756902		1	0.42408	0.791905		1	0.419561	0.662465		1	0.948917	0.912105		2	1.90603	1.34764
2	1.2212	0.901874		2	0.689965	0.705412		2	0.627466	0.852488		2	1.17477	0.494641		2	1.92646	1.40701		3	2.02952	1.78254
3	1.41107	1.03565		3	0.798094	0.571538		3	0.861143	0.726995		3	1.97415	0.666882		质量_B				质量_B
4	1.88142	1.05291		4	0.834137	0.411919		4	0.973654	0.692376		4	2.72936	0.759627		t	x	y		t	x	y
5	2.41219	0.979548		5	0.998904	0.226556		5	1.32417	0.809215		质量_B				44	0.175877	0.691237		47	0.993282	0.23624
6	2.69268	0.897559		6	0.849584	0.20596		6	1.67901	0.80056		t	x	y		45	0.51536	0.801671		48	1.15972	0.467111
7	2.82645	1.13058		7	0.865031	0.262599		7	1.99924	0.519282		36	0.132493	0.516723		46	0.78122	1.01845		49	1.26711	0.633553
8	3.04652	1.19962		8	1.74551	0.689965		8	2.25888	0.419753		37	0.300318	0.366564		47	1.12479	1.23932		50	1.31543	0.902008
9	3.11125	1.09606		9	2.45092	0.823839		9	2.31946	0.272623		38	0.543222	0.304734		48	1.39883	1.43565		51	1.44966	1.16509
质量_B				10	3.13059	0.746604		10	2.52285	0.142803		39	0.777293	0.44606		质量_C				52	1.6859	1.36375
t	x	y		11	3.75876	0.669369		11	2.73489	0.0822197		40	1.09086	0.50789		t	x	y		53	1.88992	1.55167
0	0.802625	0.901874		12	4.18613	0.787796		12	2.97722	0.0476009		41	1.40443	0.521139		45	0.126795	0.560352		54	1.94361	1.69126
1	0.802625	0.893244		13	4.49507	1.02465		质量_B				42	1.67825	0.499057		46	0.409016	0.609434		55	2.03489	1.71811
2	1.01838	0.919135		质量_B				t	x	y		43	1.86374	0.560887		47	0.748499	0.793491		56	2.04562	1.94361
3	1.35928	1.14352		t	x	y		13	0.0778923	0.549574		44	2.09339	0.675715		48	1.19024	1.02254		质量_C
4	1.76491	0.979548		1	0.314088	0.798094		14	0.0952017	0.601502		45	2.29213	0.808208		49	1.5379	1.30476		t	x	y
5	2.1317	0.897559		2	0.453111	0.7672		15	0.134148	0.649103		46	2.47762	0.905369		质量_D				48	1.13288	0.11812
6	2.46397	0.91482		3	0.504601	0.66422		16	0.22935	0.701031		47	2.68961	0.971616		t	x	y		49	1.20805	0.402682
7	2.71857	1.10037		4	0.741455	0.571538		17	0.246659	0.787578		48	2.87952	0.958367		52	0.184057	0.580802		50	1.35838	0.665768
8	2.90412	1.31182		5	0.839286	0.468558		18	0.328879	0.826524		49	3.06059	0.971616		53	0.425376	0.740319		51	1.48187	0.918115
9	3.10262	1.22551		6	0.926818	0.525197		19	0.268296	1.02558		质量_C				54	0.670786	0.912105		52	1.60536	1.1812
10	3.19755	1.14352		7	1.16367	0.586985		20	0.393789	1.15973		t	x	y		55	0.973458	1.08798		53	1.88992	1.36375
质量_C				8	1.2821	0.550942		21	0.662085	1.18137		38	0.331233	0.335649		56	1.34157	1.32112		54	1.99193	1.6161
t	x	y		9	1.75066	0.61273		22	0.88278	1.08617		39	0.627134	0.229655		质量_E				质量_D
0	0.535083	1.01838		10	2.22951	0.674518		23	0.94769	1.06886		40	1.00253	0.295901		t	x	y		t	x	y
1	0.517823	1.01407		11	2.52815	0.550942		24	1.08184	1.0602		41	1.39118	0.362148		55	0.143156	0.392655		55	0.998651	0.139596
2	0.789679	1.00544		12	2.67748	0.556091		25	1.38475	0.960672		42	1.75774	0.379814		56	0.298582	0.437647		56	1.12214	0.488588
3	1.11763	1.03565		13	2.87829	0.648773		26	1.7569	0.714013		43	1.9874	0.476975		57	0.380385	0.539901		57	1.22415	0.918115
4	1.52326	1.0227		14	3.12029	0.653922		27	2.23724	0.636121		44	2.22588	0.63155		58	0.462188	0.621704		58	1.3369	1.32617
5	1.89437	0.953657		15	3.3211	0.61273		28	2.50121	0.488991		45	2.41579	0.746378		59	0.51536	0.654425		59	1.36912	1.65905
6	2.3	1.0227		16	3.60429	0.586985		29	2.66132	0.220695		46	2.64545	0.887704		60	0.584893	0.77304		60	1.43892	1.94898
7	2.68405	1.16079		17	3.71242	0.643624		30	2.87769	0.116838		47	2.88393	0.874454		61	0.687147	0.863023		质量_E
8	2.83508	1.25572		18	3.76906	0.720859		31	3.04646	0.0649103		质量_D				62	0.76895	0.928466		t	x	y
9	2.9559	1.28161		19	3.89779	0.756902		32	2.895	-0.233677		t	x	y		63	0.903925	0.981638		68	1.1812	0.171811
10	3.01632	1.20825		20	3.96987	0.777498		33	2.88202	-0.419753		39	0.24732	0.370981		64	1.06753	1.02663		69	1.27784	0.343622
11	3.00337	1.19962		21	4.03166	0.859882		34	2.89933	-0.281278		40	0.353315	0.344482		65	1.18206	1.1207		70	1.28321	0.467111
12	3.03358	1.22551		22	4.15009	0.911372		35	2.91231	-0.0908744		41	0.485808	0.220822		66	1.31294	1.21887		71	1.3208	0.601338
13	3.08536	1.21257		23	4.21702	0.983457		36	2.82143	0.125493		42	0.622718	0.158992		67	1.40701	1.30885		72	1.39596	0.783888
质量_D				24	4.20673	0.988606		37	2.88634	0.0605829		43	0.794959	0.242904						73	1.46039	0.966437
t	x	y		25	4.27366	1.0092		38	2.91664	-0.0476009		44	0.95395	0.194323						74	1.42281	1.11677
0	0.375421	0.69043		26	4.33545	0.942265		39	2.81711	-0.0649103		45	1.16594	0.176657						75	1.45502	1.24026
1	0.388367	0.651593		27	4.38179	0.993755		40	2.92529	-0.207713		46	1.38234	0.18549						76	1.46576	1.3369
2	0.470355	0.604126		28	4.44873	0.993755		41	2.88202	-0.333206		47	1.5855	0.225238						77	1.45502	1.45502
3	0.668854	0.875983		质量_C				42	2.81278	-0.37648		48	1.71799	0.264986						78	1.44966	1.59462
4	1.13058	0.975232		t	x	y		43	2.80412	-0.480336		49	1.81074	0.256153						79	1.39596	1.69663
5	1.66566	0.996808		2	0.180215	0.756902		44	2.81278	-0.471681		50	1.97415	0.317983						80	1.37449	1.85771
6	2.09718	0.932081		3	0.602432	0.751753		45	2.86471	-0.458699		51	2.17289	0.397479
7	2.40787	0.953657		4	0.520048	0.525197		46	2.96856	-0.497645		52	2.38046	0.525556
8	2.7833	1.12195		5	0.56124	0.494303		质量_C				53	2.54387	0.69338
9	2.99474	1.04428		6	0.731157	0.396472		t	x	y		54	2.72936	0.812624
10	3.0681	1.00975		7	1.05039	0.535495		16	0.073565	0.553901		55	2.94576	0.905369
11	3.15009	1.00975		8	0.890776	0.653922		17	0.138475	0.644775		56	3.08709	0.976032
12	3.19324	1.11763		9	1.15852	0.226556		18	0.173094	0.731322		质量_E
质量_E				10	1.54985	0.334684		19	0.216368	0.817869		t	x	y
t	x	y		11	2.04415	0.494303		20	0.173094	0.926053		39	0.114827	0.300318
0	0.284802	0.953657		12	2.46637	0.597283		21	0.285605	1.07751		40	0.12366	0.362148
1	0.280487	0.936396		13	2.58994	0.638475		22	0.415426	1.16838		41	0.216405	0.450476
2	0.315009	1.0227		14	2.82165	0.731157		23	0.58852	1.21166		42	0.481392	0.273819
3	0.444464	1.06154		15	3.20267	0.669369		24	0.856816	1.15108		43	0.671298	0.0839123
4	0.940711	1.02701		16	3.3314	0.617879		25	0.878452	1.02991		44	0.839123	0.0574137
5	1.54915	1.13489		17	3.46012	0.586985		26	1.04722	1.02126		45	0.95395	0.0574137
6	2.11876	1.109		18	3.62489	0.592134		27	1.26791	0.999618		46	1.13061	0.0353315
7	2.56754	1.14784		19	3.75876	0.66422		28	1.49726	1.03424		47	1.30727	0.0353315
8	2.77035	1.37223		20	3.89779	0.669369		29	1.69199	0.926053		48	1.44417	0.0485808
9	3.00769	1.39381		21	4.01106	0.782647		30	1.84345	0.822197		49	1.63408	0.0794959
				22	4.18613	0.808392		31	1.98625	0.778923		50	1.78424	0.0971616
				23	4.25822	0.931967		32	2.10309	0.696704		51	1.89907	0.141326
				24	4.41269	0.957712		33	2.26753	0.688049		52	2.00948	0.203156
				25	4.44873	0.885627		34	2.42332	0.285605		53	2.22588	0.309151
				质量_D				35	2.66132	0.14713		54	2.27888	0.397479
				t	x	y		36	2.79114	0.121166		55	2.4997	0.516723
				4	0.365578	0.669369		37	2.86903	0.0908744		56	2.70286	0.658049
				5	0.571538	0.782647		38	2.80412	0.0173094		57	2.83977	0.764043
				6	0.937116	0.648773		39	2.83009	-0.116838		58	2.91043	0.839123
				7	0.535495	0.56124		40	2.77816	-0.246659		59	3.10034	0.821457
				8	0.514899	0.499452		41	2.70027	-0.324551
				9	1.09674	0.638475		42	2.65699	-0.44139
				10	1.50865	0.633326		43	2.68729	-0.402444
				11	2.05445	0.674518		44	2.60074	-0.454372
				12	2.33764	0.720859		45	2.67863	-0.450045
				13	2.55905	0.772349		46	2.78249	-0.415426
				14	2.84739	0.844435		47	2.95991	-0.372152
				15	3.13574	0.772349		48	3.05944	-0.255314
				16	3.14088	0.705412		质量_D
				17	3.16148	0.607581		t	x	y
				18	3.38289	0.520048		22	0.0952017	1.05155
				19	3.5837	0.540644		23	0.367825	1.11213
				20	3.77421	0.525197		24	0.558228	1.10347
				21	3.92868	0.581836		25	0.839506	1.07318
				22	4.15009	0.66422		26	0.874125	1.09482
				23	4.21188	0.787796		27	1.02558	1.00827
				24	4.26851	0.813541		28	1.24195	1.04722
				25	4.32	0.813541		29	1.51025	1.00827
				质量_E				30	1.69632	0.921726
				t	x	y		31	1.86509	0.752959
				4	0.236854	0.762051		32	2.05982	0.618811
				5	0.417068	0.643624		33	2.18531	0.545246
				6	0.396472	0.602432		34	2.3411	0.402444
				7	0.525197	0.545793		35	2.55314	0.320224
				8	0.859882	0.628177		36	2.72623	0.194731
				9	0.648773	0.514899		37	2.80412	0.125493
				10	0.61273	0.540644		38	2.895	0.0432735
				11	0.823839	0.499452		39	2.81711	-0.0908744
				12	0.911372	0.530346		40	2.88202	-0.0995291
				13	1.12248	0.556091		41	2.83874	-0.164439
				14	1.39538	0.535495		42	2.87769	-0.246659
				15	1.87938	0.628177		43	2.86903	-0.385134
				16	2.47666	0.772349		44	2.83874	-0.402444
				17	2.94522	0.746604		45	2.87769	-0.406771
				18	3.18208	0.679667		46	2.85605	-0.246659
				19	3.32625	0.643624		47	3.02915	-0.233677
				20	3.40348	0.592134		质量_E
				21	3.49102	0.540644		t	x	y
				22	3.67638	0.653922		23	0.225022	1.02126
				23	3.76906	0.710561		24	0.380807	1.0126
				24	3.88234	0.844435		25	0.476009	0.986636
				25	4.01621	0.854733		26	0.579865	0.956345
				26	3.94928	0.87018		27	0.748632	1.1554
				27	3.98532	0.859882		28	0.874125	1.02991
				28	4.08315	0.880478		29	1.0602	0.982309
				29	4.19643	0.906223		30	1.41072	0.895762
				30	4.27881	1.03495		31	1.73527	0.752959
				31	4.3303	1.11733		32	1.9776	0.558228
				32	4.36634	1.11733		33	2.18964	0.428408
				33	4.32	1.16367		34	2.44063	0.238004
				34	4.27881	1.19972		35	2.33677	0.450045
				35	4.25822	1.33874		36	2.4363	0.324551
								37	2.5315	0.255314
								38	2.63536	0.14713
								39	2.62238	0.0389462
								40	2.66565	-0.0519282
								41	2.66998	-0.134148
								42	2.63536	-0.238004
								43	2.6267	-0.29426
								44	2.61372	-0.363498
								45	2.62238	-0.380807
								46	2.64834	-0.35917
								47	2.78681	-0.333206
								48	2.82143	-0.402444
								49	2.87769	-0.428408
								50	2.93394	-0.562556

## Sheet: 150502
质量_A			0	质量_A			8	质量_A			12	质量_A			15	质量_A			8	质量_A			4
t	x	y		t	x	y		t	x	y		t	x	y		t	x	y		t	x	y
0	0.516599	0.525355		0	0.197784	0.651887		0	0.323389	0.79094		0	0.153631	1.00057		0	0.137982	0.637701		0	1.0023	0.159019
1	0.779277	0.529733		1	0.501971	0.778241		1	0.627297	0.919516		1	0.472712	0.980877		1	0.514636	0.868914		1	1.18542	0.592709
2	1.02007	0.661072		2	0.937192	0.895236		2	0.911724	1.06368		2	1.03997	0.724825		2	0.924852	1.04046		2	1.24806	1.0023
3	1.52791	0.831813		3	0.955912	1.00287		3	1.05978	1.1416		3	1.81206	0.819367		3	1.39101	1.38355		3	1.41672	1.47936
4	2.00511	0.849325		4	1.26478	0.909276		4	1.20005	1.28966		4	2.12326	0.898153		质量_B				4	1.57574	1.79258
5	2.4035	0.884348		5	1.7234	0.979473		5	1.48447	1.28966		5	2.38326	1.06754		t	x	y		5	1.70585	1.93715
6	2.74936	1.0726		6	2.28497	0.951394		6	1.70266	1.17277		6	2.70628	1.03209		1	0.454968	0.708556		质量_B
7	3.09522	1.06384		7	2.86527	0.80164		7	2.02216	1.02082		7	3.0096	1.00057		2	0.760766	0.909935		t	x	y
质量_B				8	3.58128	0.628488		8	2.25593	0.85328		质量_B				3	1.21946	1.12996		1	1.24806	0.395139
t	x	y		9	4.0633	0.80164		9	2.44685	0.720807		t	x	y		4	1.59612	1.48051		2	1.37817	0.90111
0	0.433418	0.717986		10	4.36489	0.904499		10	2.55984	0.627297		1	0.252113	0.976938		质量_C				3	1.54201	1.38781
1	0.748631	0.42904		11	4.49576	1.12418		11	2.71959	0.51041		2	0.512105	0.992695		t	x	y		4	1.72994	1.66248
2	1.01131	0.564757		质量_B				12	2.88323	0.385729		3	1.00845	0.783914		1	0.428863	0.596679		5	1.69621	1.83595
3	1.37468	0.73112		t	x	y		13	2.98453	0.21819		4	1.55601	0.728764		2	0.809246	0.846538		质量_C
4	1.73367	0.739875		1	0.361577	0.717404		14	3.08973	0.132473		5	2.13114	0.862699		3	1.25303	0.98452		t	x	y
5	2.31594	0.770521		2	0.693843	0.722084		质量_B				6	2.55658	0.992695		4	1.71918	1.51034		1	1.16132	0.390321
6	2.63991	0.976285		3	0.876355	0.876517		t	x	y		7	2.85991	0.917849		质量_D				2	1.26734	0.756547
7	2.93323	1.13389		4	1.18054	0.965433		0	0.116888	0.763666		质量_C				t	x	y		3	1.39744	1.35889
8	3.07771	1.13389		5	1.49409	1.04499		1	0.498721	0.91562		t	x	y		1	0.10069	0.633971		4	1.58056	1.63838
质量_C				6	2.02759	1.08243		2	0.642882	1.06368		1	0.16151	0.850881		2	0.447509	0.730932		5	1.83113	1.8986
t	x	y		7	2.58916	0.839079		3	0.94679	1.12212		2	0.433319	0.980877		3	0.827892	0.880101		质量_D
0	0.40715	0.595403		8	3.15074	0.628488		4	1.12602	1.37538		3	0.85876	0.917849		4	1.3388	1.20827		t	x	y
1	0.678584	0.367749		9	3.90419	0.698685		5	1.30914	1.352		4	1.3945	0.720886		质量_E				1	1.10832	0.0819191
2	0.928128	0.481576		10	4.31815	1.00733		6	1.58578	1.28966		5	2.0563	0.720886		t	x	y		2	1.30589	0.520427
3	1.38344	0.853702		11	4.50044	1.20363		7	1.85462	1.20005		6	2.50537	0.925727		2	0.335632	0.611596		3	1.42154	1.11314
4	1.86501	0.90186		质量_C				8	2.14294	0.970168		7	2.7693	0.870578		3	0.645159	0.742119		4	1.63838	1.46973
5	2.35097	0.985041		t	x	y		9	2.35334	0.864969		质量_D				4	0.977062	0.865185		5	1.7444	1.72512
6	2.60489	1.05509		1	0.225863	0.600409		10	2.47802	0.748081		t	x	y		质量_B				质量_E
7	2.9201	1.05947		2	0.51601	0.679966		11	2.62218	0.638986		1	0.259992	0.90997		t	x	y		t	x	y
8	3.16964	0.976285		3	0.806158	0.937355		12	2.73517	0.557165		2	0.401805	0.941485		0	0.0156205	0.586567		2	1.32034	0.327676
质量_D				4	1.00739	0.857798		13	2.84037	0.413003		3	0.736643	0.779975		质量_C				3	1.46973	0.881835
t	x	y		5	1.34901	0.909276		14	3.00401	0.206502		4	1.35905	0.626343		t	x	y		4	1.61429	1.31071
0	0.420284	0.525355		6	1.98079	0.956074		质量_C				5	1.88691	0.724825		0	-0.0396833	0.514247		5	1.80704	1.61911
1	0.577891	0.455308		7	2.54704	0.918635		t	x	y		6	2.32417	0.882396
2	0.906238	0.586647		8	3.0899	0.703365		0	0.0545476	0.732496		7	2.61173	0.941485
3	1.40095	0.801167		9	3.77783	0.717404		1	0.420796	0.771459		8	2.919	0.996634
4	1.82999	0.849325		10	4.19663	1.05407		2	0.553268	1.06368		质量_E
5	2.25465	0.871214		11	4.435	1.23168		3	0.872761	1.22342		t	x	y
6	2.77125	0.941262		质量_D				4	1.05199	1.352		1	0.0669675	0.925727
7	2.82816	1.112		t	x	y		5	1.12991	1.34421		2	0.425441	1.04784
8	3.05582	1.07698		1	0.104188	0.609769		6	1.40265	1.28576		3	0.583011	0.945424
质量_E				2	0.450493	0.553611		7	1.64032	1.18836		4	0.980877	0.626343
t	x	y		3	0.820197	0.782921		8	1.94813	1.08706		5	1.62692	0.630283
1	0.529733	0.586647		4	0.955912	0.932675		9	2.22866	0.903931		6	2.14296	0.756339
2	0.914994	0.722364		5	1.12906	0.965433		10	2.40789	0.748081		7	2.52113	0.839064
3	1.3309	0.862458		6	1.68128	1.03095		11	2.54036	0.631193		8	2.82445	0.898153
4	1.92193	0.796789		7	2.35049	0.848438		12	2.64166	0.483136		质量_B
5	2.34659	0.853702		8	2.87463	0.689325		13	2.74296	0.366248		t	x	y
6	2.43415	0.993797		9	3.65148	0.717404		14	2.9105	0.198709		0	-0.00445398	0.97553
7	2.70996	1.04195		10	4.1125	0.862434		质量_D				质量_C
8	2.98139	1.02882		11	4.3088	1.12418		t	x	y		t	x	y
9	3.19153	1.05509		质量_E				1	0.315597	0.779251		0	-0.0565051	0.907463
				t	x	y		2	0.525995	0.950686
				2	0.293881	0.666128		3	0.748081	1.16108
				3	0.709863	0.83439		4	1.01303	1.32862
				4	0.71921	0.941891		5	1.05978	1.37927
				5	1.06508	0.965261		6	1.25459	1.3559
				6	1.28008	1.0307		7	1.53512	1.23511
				7	2.04194	0.969935		8	1.93644	1.02082
				8	2.6402	0.81102		9	2.10008	0.927309
				9	3.33195	0.740911		10	2.34555	0.771459
				10	4.38826	1.07276		11	2.5014	0.588335
								12	2.63387	0.600023
								13	2.70011	0.471447
								14	2.83647	0.374041
								15	3.02739	0.0350663
								质量_E
								t	x	y
								1	0.21819	0.701326
								2	0.51041	0.942894
								3	0.709119	1.18446
								4	0.981857	1.33642
								5	1.13771	1.39876
								6	1.2468	1.37538
								7	1.39876	1.26628
								8	1.80007	1.16108
								9	2.01436	0.950686
								10	2.27541	0.802629
								11	2.37672	0.705222
								12	2.56374	0.638986
								13	2.66504	0.471447
								14	2.79362	0.257153
								15	2.94167	0.198709
								质量_E
								t	x	y
								0	-0.00628271	0.785303
								质量_D
								t	x	y
								0	-0.113089	0.70991

## Sheet: 150503
质量_A			0	质量_A			10	质量_A			16	质量_A			28	质量_A			13	质量_A			4
t	x	y		t	x	y		t	x	y		t	x	y		t	x	y		t	x	y
0	1.10043	1.10886		0	0.232193	0.181716		1	0.15672	0.304968		0	0.175569	0.239801		0	0.362831	0.669222		0	1.07675	0.299389
1	1.69912	1.23534		1	0.277622	0.252383		2	0.173662	0.249905		1	0.312598	0.385395		1	0.753883	0.915141		1	1.33937	0.588273
2	2.28517	1.21426		2	0.398766	0.196859		3	0.224491	0.177898		2	0.522424	0.381112		2	1.12075	1.1409		2	1.52846	0.950691
3	2.78268	1.29015		3	0.540101	0.292765		4	0.275319	0.228726		3	0.586656	0.393959		3	1.48358	1.45536		3	1.70704	1.19756
4	3.06095	1.15524		4	0.848008	0.307908		5	0.330382	0.25414		4	0.685146	0.359702		质量_B				4	1.81734	1.27634
5	3.11155	0.657725		5	1.07011	0.267526		6	0.44051	0.28379		5	0.916383	0.389677		t	x	y		5	1.84361	1.27109
6	3.0989	0.594483		6	1.34773	0.30286		7	0.436274	0.398153		6	1.13477	0.428216		0	0.217699	0.737757		6	1.81209	1.33937
7	3.14528	0.573402		7	1.93326	0.610768		8	0.618408	0.580287		7	1.43881	0.37683		1	0.528121	0.770009		7	1.77532	1.59674
8	3.10733	0.636644		8	2.52383	0.782389		9	0.842898	0.69465		8	1.89272	0.560963		2	0.959487	1.09253		质量_B
9	3.16636	0.577618		9	2.97812	0.570387		10	1.1394	0.79207		9	2.23957	0.505295		3	1.40295	1.35457		t	x	y
质量_B				10	3.37689	0.36848		11	1.43166	0.787835		10	2.5436	0.719403		质量_C				0	0.982206	0.141816
t	x	y		11	3.67975	0.338194		12	1.60532	0.872548		11	2.89046	0.85215		t	x	y		1	1.24483	0.420195
0	0.898048	1.00767		12	4.04318	0.590577		13	1.67733	0.876784		质量_B				0	0.282202	0.806292		2	1.39715	0.8614
1	1.51783	1.18053		13	4.30566	0.752103		14	1.74086	0.753949		t	x	y		1	0.499901	0.826449		3	1.60199	1.16604
2	2.22193	1.08356		14	4.46214	0.681435		15	1.86793	0.669236		0	0.15844	0.582374		2	0.721631	1.06431		4	1.77007	1.29735
3	2.68571	1.21426		质量_B				16	2.12631	0.533694		1	0.269776	0.393959		3	1.24975	1.34248		5	1.80159	1.41816
4	3.03566	1.23956		t	x	y		17	2.31691	0.41086		2	0.351137	0.385395		质量_D				6	1.79633	1.5127
5	3.05252	0.834805		1	0.0706674	0.136287		18	2.47787	0.25414		3	0.47532	0.351137		t	x	y		7	1.73856	1.79108
6	2.94712	0.653509		2	0.363432	0.272574		19	2.76166	0.118599		4	0.685146	0.466756		0	0.0725663	0.790166		质量_C
7	2.95555	0.58605		3	0.509815	0.227145		20	2.82943	-0.038121		5	0.85215	0.479602		1	0.378957	0.733726		t	x	y
8	3.02301	0.590266		4	0.752103	0.373527		21	2.92261	-0.0889491		6	1.06626	0.342573		2	0.665191	0.93933		0	0.824633	0.0577768
9	2.90917	0.611347		5	0.90858	0.252383		22	2.8972	-0.207548		7	1.32319	0.351137		3	1.0119	1.17719		1	1.09251	0.393933
10	3.06939	0.602915		6	1.06506	0.171621		23	2.91414	-0.177898		8	1.75569	0.479602		4	1.41504	1.41101		2	1.2816	0.735341
质量_C				7	1.48401	0.348289		24	2.87178	-0.288026		9	2.05116	0.483884		质量_E				3	1.47594	1.17129
t	x	y		8	2.28659	0.726864		25	2.88026	-0.343089		10	2.39373	0.676582		t	x	y		4	1.6125	1.4024
0	0.801076	0.961291		9	2.77622	0.661245		26	2.88026	-0.448981		11	2.70633	0.899254		1	0.169321	0.68938		5	1.63876	1.52846
1	1.4841	1.13415		10	3.15479	0.499719		27	2.97344	-0.444745		12	3.03177	1.04057		2	0.499901	0.858701		6	1.70179	1.68078
2	2.20507	1.00767		11	3.48794	0.363432		质量_B				质量_C				3	0.790166	1.12478		7	1.69654	1.65452
3	2.63933	1.13837		12	3.80594	0.424004		t	x	y		t	x	y		4	1.24572	1.24169		质量_D
4	3.00614	1.29859		13	4.14414	0.666292		1	0.165191	0.122834		1	0.171287	0.31688						t	x	y
5	3.0483	0.944426		14	4.43185	0.610768		2	0.211784	0.173662		2	0.269776	0.393959						1	1.05049	0.231107
6	2.86279	0.826373		质量_C				3	0.190605	0.135541		3	0.393959	0.428216						2	1.26584	0.588273
7	2.87544	0.661942		t	x	y		4	0.266847	0.182134		4	0.586656	0.423934						3	1.44967	0.982206
8	2.91339	0.61978		2	0.186764	0.191811		5	0.368503	0.216019		5	0.779354	0.548117						4	1.65977	1.29735
9	2.91339	0.539672		3	0.348289	0.186764		6	0.304968	0.190605		6	1.01487	0.556681						5	1.65977	1.44442
10	2.90074	0.514375		4	0.514862	0.398766		7	0.457452	0.292261		7	1.23326	0.488167						6	1.65452	1.55997
11	3.06095	0.704103		5	0.954009	0.282669		8	0.525223	0.525223		8	1.60581	0.560963						7	1.70704	1.48119
质量_D				6	1.04992	0.171621		9	0.766656	0.635351		9	2.01262	0.736532						质量_E
t	x	y		7	1.27706	0.343241		10	0.914905	0.681943		10	2.46224	0.813611						t	x	y
0	0.792643	1.08778		8	1.74649	0.600673		11	1.08433	0.749714		11	2.76628	0.993462						1	0.929682	0.110301
1	1.4841	1.05405		9	2.57431	0.701626		12	1.53331	0.830191		质量_D								2	1.14503	0.519991
2	2.14604	1.01189		10	3.05384	0.656197		13	1.65615	0.800542		t	x	y						3	1.24483	0.940187
3	2.64777	1.3281		11	3.35165	0.393718		14	1.63073	0.834427		1	0.0642324	0.381112						4	1.50745	1.23958
4	2.97663	1.20161		12	3.60908	0.383623		15	1.7451	0.762421		2	0.205544	0.471038						5	1.58624	1.51795
5	2.86279	0.982372		13	4.00785	0.535053		16	1.995	0.601465		3	0.261212	0.406805						6	1.59149	1.59674
6	2.79533	0.699887		14	4.41671	0.545148		17	2.14748	0.482866		4	0.432498	0.359702						7	1.63351	1.69129
7	2.88387	0.594483		质量_D				18	2.34233	0.296497		5	0.813611	0.423934
8	2.87122	0.560753		t	x	y		19	2.60494	0.152484		6	0.972051	0.449627
9	2.84593	0.640861		3	0.307908	0.156478		20	2.7786	0.0974204		7	1.20329	0.398241
10	2.85014	0.615564		4	0.560291	0.257431		21	2.79978	-0.025414		8	1.55443	0.483884
11	3.10311	0.653509		5	0.923723	0.484576		22	2.79131	-0.105892		9	1.96551	0.603785
质量_E				6	0.837913	0.201907		23	2.85908	-0.194841		10	2.34234	0.766507
t	x	y		7	1.11553	0.262479		24	2.77436	-0.220255		11	2.59927	0.954922
0	0.758914	0.843238		8	1.51935	0.484576		25	2.85908	-0.25414		12	2.91187	1.07482
1	1.36183	0.99502		9	2.38755	0.747055		26	2.85061	-0.351561		质量_E
2	1.97739	0.94021		10	2.96298	0.499719		27	2.88873	-0.368503		t	x	y
3	2.52971	1.37869		11	3.19517	0.343241		28	2.97344	-0.368503		2	0.124183	0.15844
4	3.05674	1.08356		12	3.49299	0.418956		质量_C				3	0.167004	0.214108
5	2.70679	1.18475		13	4.03309	0.681435		t	x	y		4	0.368266	0.346855
6	2.71944	0.864319		14	4.30566	0.540101		1	0.050828	0.165191		5	0.676582	0.69371
7	2.73209	0.683023		15	4.37633	0.469433		2	0.135541	0.207548		6	0.766507	0.608067
8	2.79112	0.573402		质量_E				3	0.0931848	0.169427		7	0.946358	0.445345
9	2.74895	0.569185		t	x	y		4	0.216019	0.12707		8	1.40027	0.51386
10	2.76582	0.514375		3	0.292765	0.338194		5	0.241433	0.216019		9	1.81564	0.736532
11	2.90495	0.607131		4	0.383623	0.38867		6	0.279554	0.279554		10	2.27811	0.822175
12	3.14528	0.577618		5	0.504767	0.358384		7	0.347325	0.376975		11	2.51363	0.984897
				6	0.979248	0.171621		8	0.516752	0.59723		12	2.8091	1.08339
				7	0.913628	0.166573		9	0.766656	0.728535		13	3.01892	1.13906
				8	1.39316	0.312955		10	0.957262	0.762421
				9	2.22602	0.681435		11	1.26647	0.885255
				10	2.9327	0.600673		12	1.43166	0.813249
				11	3.09927	0.489624		13	1.59261	0.775128
				12	3.40213	0.348289		14	1.61803	0.85137
				13	3.83623	0.429052		15	1.6858	0.673472
				14	4.14414	0.550196		16	2.02465	0.660765
				15	4.3309	0.439147		17	2.25338	0.504045
				16	4.58807	0.56202		18	2.3508	0.351561
				质量_A				19	2.51175	0.165191
				t	x	y		20	2.85061	0.148248
				15	4.61153	0.505703		21	2.7786	-0.148248
				16	4.42381	0.477545		22	2.7193	-0.211784
				质量_B				23	2.82519	-0.224491
				t	x	y		24	2.91414	-0.0762421
				15	4.4942	0.700464		25	2.84213	-0.144013
				质量_C				26	2.8972	-0.266847
				t	x	y		27	2.96073	-0.271083
				15	4.36045	0.493971		质量_D
				16	4.50412	0.508289		t	x	y
				质量_D				2	0.0677707	0.326147
				t	x	y		3	0.165191	0.326147
				16	4.48482	0.60191		4	0.211784	0.15672
								5	0.258376	0.28379
								6	0.275319	0.288026
								7	0.355796	0.406624
								8	0.516752	0.656529
								9	0.584523	0.7243
								10	0.770892	0.639586
								11	1.06315	0.737007
								12	1.25799	0.711593
								13	1.61803	0.936083
								14	1.66038	0.940319
								15	1.77898	0.842898
								16	1.93994	0.669236
								17	2.16443	0.559109
								18	2.31268	0.355796
								19	2.62188	0.237198
								20	2.75742	0.211784
								21	2.84637	0.0423567
								22	2.85908	0.0169427
								23	2.88449	-0.0931848
								24	2.93108	-0.0635351
								25	2.88873	-0.135541
								26	2.8379	-0.220255
								27	2.85061	-0.309204
								28	2.92685	-0.207548
								29	2.96073	-0.592994
								质量_E
								t	x	y
								2	0.0635351	0.194841
								3	0.0804777	0.169427
								4	0.118599	0.194841
								5	0.169427	0.160955
								6	0.122834	0.190605
								7	0.279554	0.385446
								8	0.275319	0.529459
								9	0.474395	0.639586
								10	0.775128	0.690414
								11	1.04621	0.737007
								12	1.30459	0.775128
								13	1.60955	1.02503
								14	1.60532	1.03774
								15	1.63073	0.914905
								16	1.89758	0.753949
								17	2.05854	0.677707
								18	2.21949	0.482866
								19	2.55411	0.355796
								20	2.67271	0.173662
								21	2.79131	0.114363
								22	2.80401	0.050828
								23	2.82519	-0.00847134
								24	2.87178	-0.0211784
								25	2.82943	-0.165191
								26	2.79554	-0.228726
								27	2.85908	-0.372739
								28	2.86755	-0.271083
								29	2.99462	-0.304968
								30	2.96921	-0.491338
								质量_D
								t	x	y
								1	-0.0242237	0.230018
								质量_E
								t	x	y
								1	-0.0183166	0.094154
								质量_A
								t	x	y
								0	0.135279	0.141745

## Sheet: 150504
质量_A			0	质量_A			4	质量_A			10	质量_A			20	质量_A			10	质量_A			5
t	x	y		t	x	y		t	x	y		t	x	y		t	x	y		t	x	y
0	0.422744	0.61063		0	0.511565	0.767348		0	0.194688	0.584063		0	0.252141	0.451414		0	0.233445	0.824588		0	1.03182	0.189816
1	1.22553	0.674682		1	0.959185	0.657727		1	0.452947	0.715179		1	0.410746	0.374145		1	0.53843	0.971433		1	1.22164	0.50131
2	2.08383	1.01629		2	1.0414	0.593781		2	0.627768	0.77875		2	0.561218	0.313143		2	0.805762	1.16723		2	1.36765	0.822538
3	3.10866	1.20845		3	1.26521	0.580079		3	0.750938	0.878081		3	0.809292	0.43108		3	1.15593	1.17099		3	1.51366	1.17784
质量_B				4	1.73567	0.758213		4	0.933706	1.06085		4	1.08583	0.451414		4	1.48727	1.37055		4	1.67915	1.5672
t	x	y		5	2.26094	0.717105		5	1.09263	1.1125		5	1.40304	0.52055		质量_B				5	1.85923	1.79109
4	0.217777	0.747274		6	2.62177	0.945482		6	1.2913	1.14826		6	1.75279	0.768624		t	x	y		6	1.9371	2.03444
5	0.209237	0.730194		7	3.18358	0.72624		7	1.47009	0.91384		7	2.12693	0.732023		33	0.297454	0.779405		质量_B
6	0.273289	0.717383		8	3.72712	0.662294		8	1.70451	0.810536		8	2.57835	0.878428		34	0.53843	0.948841		t	x	y
7	0.273289	0.700303		9	4.16104	0.904374		9	2.02634	0.623795		9	2.91183	1.09803		35	0.658918	1.0618		33	0.895544	0.292025
8	0.6149	0.670412		质量_B				10	2.3442	0.480759		质量_B				36	0.866006	1.17476		34	1.02696	0.491576
9	1.19564	0.777165		t	x	y		11	2.52299	0.480759		t	x	y		37	0.963902	1.26136		35	1.14863	0.666791
10	1.57568	0.828407		16	0.150729	0.319728		12	2.61835	0.405268		33	0.231807	0.62222		38	1.14087	1.43079		36	1.34818	0.793335
11	1.9728	0.811326		17	0.287756	0.283188		13	2.58656	0.286072		34	0.363498	0.377243		质量_C				37	1.44553	1.1389
12	2.47241	1.00348		18	0.42935	0.315161		14	2.51107	0.127143		35	0.593752	0.463615		t	x	y		38	1.49906	1.44066
13	2.73289	1.08889		19	0.685132	0.488728		15	2.51902	-0.0397322		36	0.870294	0.467681		33	0.214619	0.673978		39	1.52827	1.65968
14	2.79267	1.07607		20	0.886104	0.50243		16	2.70576	-0.0476786		37	1.1631	0.471748		34	0.493247	0.817058		40	1.55747	1.69861
15	2.92931	1.05899		21	1.1967	0.538971		17	2.83688	-0.2225		38	1.47625	0.382279		35	0.786936	1.00532		质量_C
16	2.99337	0.982132		22	1.63975	0.538971		18	2.99183	-0.238393		39	1.77312	0.492082		36	1.09192	1.28395		t	x	y
17	3.14282	1.01202		23	2.07823	0.598349		质量_B				40	2.12693	0.62222		质量_D				33	0.827405	0.11681
18	3.18979	0.960781		24	2.40253	0.67143		t	x	y		41	2.50921	0.776758		t	x	y		34	0.958816	0.277424
19	3.22395	0.879648		25	2.77707	0.74451		23	0.147009	0.460893		42	2.82642	0.971964		33	0.128018	0.564786		35	1.08536	0.506177
质量_C				26	3.1242	0.666862		24	0.214554	0.405268		43	3.1111	0.93943		34	0.474421	0.643857		36	1.20704	0.691126
t	x	y		27	3.43023	0.525268		25	0.238393	0.397322		质量_C				35	0.786936	0.960137		37	1.36765	1.01722
4	0.230587	0.794246		28	3.63577	0.475025		26	0.190714	0.373482		t	x	y		36	1.05803	1.14087		38	1.43092	1.32871
5	0.230587	0.781435		29	3.79106	0.511565		27	0.206607	0.35759		32	0.223674	0.658821		37	1.32537	1.4082		39	1.40659	1.64021
6	0.239128	0.777165		30	4.01944	0.644024		28	0.2225	0.353616		33	0.252141	0.723889		质量_E				40	1.40659	1.71808
7	0.222047	0.768625		31	4.16104	0.785618		29	0.178795	0.389375		34	0.406679	0.679155		t	x	y		质量_D
8	0.448365	0.666142		32	4.36658	0.863267		30	0.206607	0.421161		35	0.64662	0.610019		34	0.384055	0.662683		t	x	y
9	1.00348	0.738734		33	4.44879	0.908942		31	0.266206	0.441027		36	0.935363	0.581552		35	0.689039	0.884832		34	0.91988	0.165481
10	1.64827	0.696033		质量_C				32	0.313884	0.460893		37	1.25257	0.524617		36	0.930015	1.12204		35	1.06103	0.394234
11	1.91729	0.713113		t	x	y		33	0.341697	0.45692		38	1.56978	0.500216		37	1.19358	1.28771		36	1.25084	0.564582
12	2.38701	0.888189		17	0.105054	0.333431		34	0.321831	0.484732		39	1.91139	0.593752						37	1.44553	0.832272
13	2.62613	1.07607		18	0.24208	0.306026		35	0.460893	0.603929		40	2.2286	0.752357						38	1.47473	1.18757
14	2.75851	1.04191		19	0.46589	0.379106		36	0.592009	0.67942		41	2.60275	0.894695						39	1.5234	1.54287
15	2.89515	0.999212		20	0.758213	0.420214		37	0.588036	0.746965		42	2.92403	1.03297						40	1.51853	1.57694
16	2.92931	0.960781		21	0.972888	0.479593		38	0.643661	0.897947		质量_D								质量_E
17	3.04034	0.883919		22	1.12818	0.534403		39	0.719152	0.961518		t	x	y						t	x	y
18	3.15136	0.854028		23	1.7037	0.575511		40	0.870134	0.997277		33	0.10167	0.715756						34	0.749532	0.0681392
19	3.14282	0.896729		24	2.2655	0.685132		41	1.08469	0.961518		34	0.244008	0.455481						35	0.924747	0.326095
20	3.21968	0.871108		25	2.63091	0.813024		42	1.45022	0.862188		35	0.410746	0.427013						36	1.07563	0.627854
质量_D				26	2.98261	0.739943		43	1.87139	0.67942		36	0.638487	0.512416						37	1.23624	1.05616
t	x	y		27	3.18358	0.543538		44	2.17335	0.544331		37	0.967897	0.500216						38	1.35305	1.41632
4	0.179346	0.849758		28	3.45307	0.379106		45	2.45147	0.548304		38	1.26477	0.366012						39	1.28978	1.72782
5	0.192156	0.832677		29	3.73625	0.379106		46	2.59848	0.373482		39	1.61858	0.471748						40	1.33845	1.71808
6	0.192156	0.832677		30	3.97833	0.529836		47	2.70973	0.186741		40	1.96833	0.63442
7	0.179346	0.807056		31	4.12906	0.639457		48	2.86072	0.103304		41	2.35467	0.780825
8	0.337341	0.725923		32	4.36201	0.771916		49	2.8488	-0.091384		42	2.71662	0.996365
9	0.832677	0.738734		质量_D				50	2.92826	-0.0953572		43	3.06636	0.898762
10	1.40915	0.789976		t	x	y		51	2.96402	-0.206607		质量_E
11	1.86178	0.751544		18	0.132459	0.219242		质量_C				t	x	y
12	2.24182	0.905269		19	0.342566	0.306026		t	x	y		34	0.11387	0.565284
13	2.57916	1.16575		20	0.570943	0.433917		24	0.107277	0.460893		35	0.31721	0.366012
14	2.80121	1.14867		21	0.858699	0.443052		25	0.230447	0.325804		36	0.536817	0.337544
15	2.86953	1.1017		22	0.881537	0.516133		26	0.182768	0.290045		37	0.870294	0.361945
16	2.96775	1.06753		23	1.32002	0.557241		27	0.166875	0.282098		38	1.13057	0.280609
17	3.1172	1.03337		24	2.12848	0.675997		28	0.143036	0.258259		39	1.53725	0.333477
18	3.22395	1.05899		25	2.41167	0.822159		29	0.131116	0.313884		40	1.89919	0.41888
19	3.19833	1.00775		26	2.91866	0.785618		30	0.131116	0.290045		41	2.31401	0.524617
20	3.22395	0.943701		27	3.11507	0.644024		31	0.131116	0.349643		42	2.67188	0.805225
质量_E				28	3.29777	0.497863		32	0.162902	0.361563		43	2.96876	0.902828
t	x	y		29	3.47134	0.452187		33	0.194688	0.393348		质量_B
4	0.0982132	0.836947		30	3.77279	0.479593		34	0.21058	0.413215		t	x	y
5	0.115294	0.815596		31	3.94636	0.666862		35	0.361563	0.500625		32	0.0789933	0.548003
6	0.123834	0.798516		32	4.18844	0.790186		36	0.448974	0.540357		质量_D
7	0.140915	0.768625		33	4.43052	0.808456		37	0.58009	0.663527		t	x	y
8	0.200696	0.683222		质量_E				38	0.623795	0.627768		32	-0.171326	0.562514
9	0.683222	0.678952		t	x	y		39	0.675447	0.830402		质量_E
10	1.39207	0.721653		19	0.255783	0.365404		40	0.842322	0.758884		t	x	y
11	1.73368	0.836947		20	0.397377	0.42935		41	1.02112	0.719152		32	-0.0370969	0.577026
12	2.16923	0.93516		21	0.644024	0.420214		42	1.31116	0.742992		33	0.138755	0.531122
13	2.51511	1.19991		22	0.74451	0.48416		43	1.68067	0.762858
14	2.79267	1.17856		23	0.959185	0.475025		44	2.03031	0.496652
15	2.80121	1.02056		24	1.65345	0.616619		45	2.37598	0.480759
16	2.96348	1.02056		25	2.33858	0.703402		46	2.51107	0.381429
17	3.01899	1.01629		26	2.76793	0.685132		47	2.64219	0.174822
18	3.06596	0.93516		27	3.05112	0.561808		48	2.70179	0.0675447
19	3.14709	0.994942		28	3.11964	0.475025		49	2.76139	-0.0675447
20	3.08304	0.93943		29	3.35258	0.379106		50	2.74947	-0.198661
21	3.13001	0.896729		30	3.64034	0.369971		51	2.87264	-0.258259
				31	3.9829	0.561808		质量_D
				32	4.31177	0.694267		t	x	y
								32	0.0516518	0.349643
								33	0.103304	0.381429
								34	0.186741	0.564197
								35	0.361563	0.683393
								36	0.46884	0.735045
								37	0.552277	0.933706
								38	0.758884	1.0092
								39	0.846295	1.0529
								40	1.12045	1.00522
								41	1.48996	0.917813
								42	1.81179	0.810536
								43	2.07402	0.611875
								44	2.31639	0.536384
								45	2.53889	0.417188
								46	2.63027	0.242366
								47	2.7296	0.091384
								48	2.82893	-0.0158929
								49	2.88058	-0.154955
								50	3.04348	-0.182768
								质量_E
								t	x	y
								33	0.0635715	0.476786
								34	0.0635715	0.464866
								35	0.23442	0.56817
								36	0.35759	0.627768
								37	0.373482	0.707233
								38	0.504599	0.746965
								39	0.588036	0.862188
								40	0.838349	0.782724
								41	0.897947	0.80259
								42	1.23964	0.822456
								43	1.69656	0.858215
								44	1.99455	0.607902
								45	2.35214	0.603929
								46	2.51107	0.508572
								47	2.65411	0.305938
								48	2.76139	0.139063
								49	2.76933	-0.0516518
								50	2.86469	-0.158929
								51	2.96402	-0.258259
								质量_A
								t	x	y
								51	3.11216	-0.224489
								质量_A
								t	x	y
								19	3.15603	-0.250909

## Sheet: 150505 
质量_A			0	质量_A			6	质量_A			3	质量_A			3	质量_A			4	质量_A			2
t	x	y		t	x	y		t	x	y		t	x	y		t	x	y		t	x	y
0	0.941453	1.0081		0	1.49285	0.600103		0	0.22236	0.6503		1	1.02267	0.473302		0	0.427265	0.921786		0	0.831062	0.0877519
1	0.966447	0.999773		1	2.88057	0.763167		1	1.35934	0.692254		2	2.02421	0.701501		1	0.93761	1.34905		1	1.47113	0.490378
2	1.37469	1.10392		2	3.85905	0.793593		2	2.46694	0.197188		3	2.90742	0.845181		质量_B				2	1.76536	1.01173
3	1.90373	1.01227		质量_B				3	2.88649	-0.226556		质量_B				t	x	y		3	2.06991	1.20272
4	2.67023	1.30804		t	x	y		质量_B				t	x	y		0	0.174071	0.704197		4	2.28671	1.3679
5	3.17011	1.1914		0	0.930444	0.580299		t	x	y		1	0.777567	0.612756		1	0.803101	1.21454		质量_B
质量_B				1	2.37745	0.739257		1	0.981743	0.738405		2	1.81291	0.625434		质量_C				t	x	y
t	x	y		2	3.60818	0.901927		2	2.21941	0.348225		3	2.63274	0.798696		t	x	y		1	1.25434	0.402626
0	0.445732	0.758161		质量_C				3	2.79839	-0.159428		质量_C				1	0.585512	1.15916		2	1.66729	0.913652
1	0.441567	0.787321		t	x	y		质量_C				t	x	y		质量_D				3	1.98216	1.14077
2	0.77899	0.916459		0	0.650322	0.533697		t	x	y		1	0.435268	0.659241		t	x	y		4	2.18347	1.26982
3	1.27888	0.849807		1	1.91397	0.66028		1	0.646104	0.641909		2	1.50865	0.498657		1	0.439134	1.03651		质量_C
4	2.36613	0.858139		2	3.8198	0.691671		2	1.87958	0.604149		3	2.49328	0.642338		质量_E				t	x	y
质量_C				质量_D				3	2.72706	0.138451		质量_D				t	x	y		1	1.08399	0.371655
t	x	y		t	x	y		质量_D				t	x	y		1	0.296712	0.874312		2	1.58986	0.774282
0	0.308263	0.679013		0	0.496035	0.607169		t	x	y		1	0.376106	0.405687						3	2.09572	1.05818
1	0.362418	0.683178		1	1.92452	0.754531		1	0.419548	0.599954		2	1.30581	0.608531						4	2.21961	1.15626
2	0.645687	0.841476		2	3.32132	0.874306		2	1.27962	0.6503		3	2.25663	0.646564						质量_D
3	1.10392	0.812316		质量_E				3	2.27815	0.197188		4	2.95813	1.0438						t	x	y
4	2.09119	0.708173		t	x	y		4	2.95781	-0.234947		质量_E								1	0.985919	0.428436
5	3.12846	1.07476		0	0.435531	0.674949		质量_E				t	x	y						2	1.51243	0.789767
质量_D				1	1.52127	0.661724		t	x	y		1	0.152133	0.481753						3	1.90473	1.22336
t	x	y		2	3.01642	0.830226		1	0.264315	0.541217		2	1.04802	0.528238						4	2.16283	1.1511
0	0.329092	1.0081						2	1.0237	0.683863		3	2.07492	0.608531						质量_E
1	0.329092	1.0081						3	2.07676	0.377593		4	2.81445	0.950829						t	x	y
2	0.554041	1.07059						4	2.84873	-0.0923006		质量_A								1	0.893005	0.190989
3	1.11641	0.937287						质量_B				t	x	y						2	1.47113	0.655558
4	1.9079	0.803984						t	x	y		4	3.0916	1.06169						3	1.83763	1.12013
5	2.941	1.05809						0	-0.10084	0.498062										4	2.09572	1.12013
质量_E								质量_C												质量_B
t	x	y						t	x	y										t	x	y
0	0.220783	0.849807						0	-0.163827	0.449896										0	0.741104	-0.0185661
1	0.254109	0.878967						质量_D												质量_C
2	0.474892	0.870636						t	x	y										t	x	y
3	1.0206	0.920625						0	-0.230518	0.398025										0	0.593241	-0.0401294
4	1.91623	0.69151						质量_E												质量_D
5	2.91184	0.945619						t	x	y										t	x	y
质量_B								0	-0.323144	0.342449										0	0.343723	-0.089417
t	x	y																		质量_E
5	3.35829	1.08391																		t	x	y
																				0	0.208182	-0.206475

## Sheet: 150506
质量_A			0	质量_A			2	质量_A			3	质量_A			2	质量_A			5	质量_A			3
t	x	y		t	x	y		t	x	y		t	x	y		t	x	y		t	x	y
0	1.12136	1.50135		0	0.398803	1.11134		0	0.771034	0.771034		3	0.780988	0.200701		0	0.0248339	0.513234		0	1.99526	0.210582
1	2.21291	1.53488		1	2.06917	1.22108		1	2.53709	0.422131		4	2.18153	0.676274		1	0.964384	1.35759		1	2.13741	0.858122
质量_B				2	3.97251	1.24597		质量_B				质量_B				2	2.16469	1.44864		2	2.32693	1.36352
t	x	y		质量_B				t	x	y		t	x	y		质量_B				3	2.34799	1.94788
0	0.372544	0.938812		t	x	y		3	0.305829	0.400593		7	0.292325	0.64137		t	x	y		质量_B
1	1.0543	0.935086		2	0.590754	0.60357		4	0.732267	0.47382		8	1.13876	0.62828		6	0.430455	0.885743		t	x	y
2	1.63547	0.577444		3	1.92986	0.492377		5	1.02517	0.465205		9	2.12045	0.876975		质量_C				4	0.637011	0.0947619
3	2.62644	0.812147		4	3.04375	0.650725		6	2.04173	0.422131		10	2.89271	1.06459		t	x	y		5	1.25823	0.858122
质量_C				5	4.32139	0.753311		7	2.73954	0.146453		质量_C				11	0.194532	0.0869187		6	1.80048	0.64754
t	x	y		质量_C				8	2.96353	-0.193835		t	x	y		12	0.583597	0.107614		7	2.00579	0.336931
0	0.29431	0.808421		t	x	y		质量_C				7	0.0479936	0.532293		13	1.04716	0.658099		8	1.83733	0.894974
1	0.208625	1.16979		3	0.054903	0.756342		t	x	y		8	0.449395	0.658822		14	1.67629	1.08855		9	2.01106	1.35825
2	0.197449	0.0521562		4	1.72711	0.953121		3	0.0689193	0.684885		9	0.99914	0.453758		15	2.1233	1.36587		10	2.08476	1.65833
3	0.819598	0.469406		5	3.41918	1.04963		4	0.620273	0.577199		10	1.64487	0.536656		16	2.49995	1.34103		11	1.73204	2.15847
4	1.84037	0.949988		质量_D				5	0.878721	0.404901		11	2.09427	0.449395		质量_D				质量_C
5	3.03251	1.26665		t	x	y		6	1.56361	0.525509		12	2.4215	0.458121		t	x	y		t	x	y
质量_D				9	0.286681	0.896172		7	2.41217	0.314444		13	2.54803	0.602102		41	0.252478	0.0827797		14	1.94788	0.463281
t	x	y		10	2.1649	0.96973		8	2.84723	-0.116301		14	2.89271	0.510478		42	0.231783	0.0620848		15	2.23217	0.731773
3	0.685482	0.41725		11	3.8386	0.885647		质量_D				15	3.04541	0.532293		43	0.273173	0.0703628		16	2.32693	1.05817
4	1.6839	0.949988						t	x	y		质量_D				44	0.231783	0.0496678		17	2.26376	1.18979
5	2.94683	1.2443						9	0.189528	0.340289		t	x	y		45	0.240061	0.0413899		18	2.33746	1.43722
								10	0.995022	0.366134		14	0.170159	0.0654459		46	0.219366	0.0620848		19	2.27955	1.7531
								11	1.70144	0.133531		15	0.702452	0.0567198		47	0.260756	0.0331119		20	2.42696	2.06897
								12	2.08481	-0.150761		16	1.04713	0		48	0.235922	0.0331119		质量_D
								13	2.20111	-0.361826		17	1.0035	-0.0218153		49	0.240061	0.0455288		t	x	y
								14	2.5414	-0.400593		18	0.99914	-0.0392675		50	0.380787	0.0206949		51	2.09529	0.442222
								15	2.94199	-0.67627		19	0.933695	-0.0436306		51	0.935411	0.504956		52	2.30061	0.752831
												20	0.859523	-0.0392675		52	1.77976	1.16719
												21	0.876975	-0.0479936
												22	0.79844	-0.0436306
												23	0.802803	-0.0436306
												24	0.789714	-0.0479936
												25	0.763535	-0.0392675
												26	0.759172	-0.0392675
												27	0.711179	-0.0523567
												28	0.711179	-0.0523567
												29	0.689363	-0.0479936
												30	0.689363	-0.0479936
												31	0.754809	-0.0479936
												32	0.767898	-0.0523567
												33	0.767898	-0.0523567
												34	0.767898	-0.0523567
												35	0.767898	-0.0523567
												36	0.759172	-0.0523567
												37	0.759172	-0.0523567
												38	0.759172	-0.0523567
												39	0.759172	-0.0523567
												40	0.724268	-0.0392675
												41	0.719905	-0.0392675
												42	0.920605	0.0959873
												43	1.95901	0.510478
												44	2.71819	0.606465
												45	3.08032	0.549745
												质量_A
												t	x	y
												0	0.0948441	0.694536
												1	-0.182753	0.346063
												2	-0.0705329	0.157061

## Sheet: 150507
质量_A			0	质量_A			4	质量_A			4	质量_A			4	质量_A			5	质量_A			4
t	x	y		t	x	y		t	x	y		t	x	y		t	x	y		t	x	y
0	0.533544	0.718563		0	1.24718	0.682771		0	0.323662	0.315031		0	0.678322	0.220235		0	0.205246	0.554164		1	0.802929	0.353923
1	1.21338	0.68414		1	2.31585	0.745118		1	1.20402	0.414288		1	1.40069	0.361185		1	0.636263	1.00571		2	0.919142	0.52296
2	2.09545	0.649718		2	3.43794	0.726433		2	2.27858	0.224406		2	2.03937	0.704751		2	1.02213	1.13296		3	0.670868	0.744822
3	3.05066	0.821829		3	4.42289	0.552606		3	3.01653	-0.22009		3	2.61198	0.651894		3	1.12885	1.28484		4	1.16213	1.20439
质量_B				质量_B				质量_B				4	2.99959	0.801654		质量_B				5	1.4421	1.54775
t	x	y		t	x	y		t	x	y		质量_B				t	x	y		质量_B
0	0.339919	0.619599		0	1.00687	0.598801		0	0.0561015	0.116518		t	x	y		4	0.164197	0.324289		t	x	y
1	0.851948	0.63681		1	2.08741	0.748468		1	0.591223	0.297769		3	0.158569	0.0264281		5	0.771725	0.812774		5	2.22918	0.538808
2	1.78135	0.580874		2	3.28272	0.706418		2	1.53632	0.414288		4	0.823677	-0.0176188		6	1.48188	1.22327		6	1.94922	0.54409
3	2.90007	0.765893		3	4.36039	0.622625		3	2.20954	0.39271		5	1.43152	0.255472		7	2.43422	1.12885		7	1.99147	0.813494
质量_C				质量_C				4	2.14049	-0.263245		6	2.03497	0.2819		质量_C				8	2.32427	1.0512
t	x	y		t	x	y		5	2.37784	-0.530806		7	2.45782	0.493325		t	x	y		9	2.3454	1.55832
0	0.417369	0.968123		1	0.964199	0.462893		6	2.67129	-0.643009		8	2.98198	0.594633		15	0.197036	0.0985181		10	2.4035	2.03373
1	0.615296	0.946609		2	0.899464	0.608736		质量_C				质量_C				16	0.554164	0.0944132		质量_C
2	1.43713	0.55936		3	1.2298	0.59999		t	x	y		t	x	y		17	1.31768	0.591108		t	x	y
3	2.37513	0.576571		4	2.45097	0.763198		3	0.371133	0.211459		9	0.374399	-0.00880938		18	1.86774	0.652682		19	1.55832	0.575785
4	3.11521	0.675535		5	3.92446	0.727657		4	0.768159	0.336609		10	0.612252	-0.0308328		19	2.0032	0.755305		20	1.60586	0.982531
质量_D				质量_D				5	1.26444	0.293454		11	0.57261	-0.00880938		20	2.20434	1.15348		21	1.73792	1.09874
t	x	y		t	x	y		6	1.60968	0.159673		12	0.546182	-0.0220235		21	2.4219	1.40388		22	2.26088	1.16213
0	0.456094	1.01115		1	0.911182	0.38175		7	2.08439	-0.017262		13	0.960223	0.14095		质量_D				23	2.38766	1.73264
1	0.563663	0.989637		2	0.778251	0.551442		8	2.4512	-0.094941		14	1.80592	0.264281		t	x	y		24	2.45105	1.93865
2	1.35537	0.675535		3	0.973649	0.575326		9	2.7835	-0.224406		15	2.02175	0.29071		15	0.0985181	0.127253		25	2.46689	2.12882
3	2.16429	0.666929		4	2.21346	0.755536		10	3.05537	-0.263245		16	2.17151	0.308328		16	0.410492	0.127253		质量_D
4	3.01194	0.71426		5	3.56853	0.739007		11	2.97338	-0.539437		17	2.4446	0.480111		17	1.06728	0.566479		t	x	y
质量_E				质量_E				12	2.93885	-0.729319		18	2.87626	0.510944		18	1.8349	0.710151		18	1.80131	0.163755
t	x	y		t	x	y		质量_D				质量_D				19	1.93342	0.640367		19	1.66396	0.290533
0	0.197927	0.58948		1	0.781933	0.460551		t	x	y		t	x	y		20	2.15508	1.07549		20	1.61642	0.834623
1	0.619599	0.555057		2	0.694689	0.629572		3	0.276192	0.22009		10	0.444874	-0.0220235		21	2.39317	1.29715		21	1.80659	1.07762
2	1.14023	0.757288		3	0.837368	0.51658		4	0.586908	0.310716		11	0.532968	-0.0396422		质量_E				22	2.08128	1.01423
3	2.03951	0.68414		4	1.94175	0.734443		5	1.09182	0.323662		12	0.506539	-0.0352375		t	x	y		23	2.3454	1.50549
4	2.956	0.740076		5	3.11176	0.639265		6	1.54063	0.176935		13	0.559396	0.0264281		17	0.184721	0.0328394		24	2.46689	1.96506
								7	1.79093	0.155358		14	1.4051	0.158569		18	0.964656	0.0697836		25	2.40879	1.99676
								8	2.10165	0.0388395		15	1.92485	0.330352		19	1.98268	0.537744		质量_A
								9	2.57635	-0.103572		16	2.12306	0.295114		20	2.35622	1.00571		t	x	y
								10	2.80939	-0.353871		17	2.26401	0.339161		21	2.47527	1.23969		0	0.482212	0.0394221
								11	2.88707	-0.466074		18	2.76615	0.554991		22	0.0903082	0.0328394
								12	2.83528	-0.673218		19	3.09209	0.559396
								13	2.98201	-0.729319		质量_E
								质量_E				t	x	y
								t	x	y		10	0.127736	0.00440469
								3	0.267561	0.142411		11	0.378803	-0.0440469
								4	0.457443	0.254614		12	0.475707	-0.00880938
								5	0.871731	0.310716		13	0.603443	0.0308328
								6	1.45864	0.189882		14	0.982246	0.0352375
								7	1.60105	0.120834		15	1.44033	0.0396422
								8	2.13617	-0.302085		16	2.09223	0.277496
								9	2.39942	-0.271876		17	1.96009	0.189402
								10	2.92159	-0.379764		18	2.2508	0.303924
								11	2.93454	-0.422919		19	2.46663	0.387613
								12	2.80076	-0.582592		20	2.51067	0.378803
												21	2.71329	0.42285
												22	2.96436	0.453683

## Sheet: 150508
质量_A			0	质量_A			2	质量_A			3	质量_A			5	质量_A			7	质量_A			5
t	x	y		t	x	y		t	x	y		t	x	y		t	x	y		t	x	y
0	0.854446	0.897599		0	1.04932	0.62144		0	0.426028	0.843361		0	0.240974	0.604625		0	0.415596	0.353874		0	1.65495	0.806122
1	1.86424	1.04432		1	2.86779	0.789534		1	1.31721	0.973778		1	1.34069	0.674727		1	0.938178	1.01224		1	2.16745	1.00365
2	3.23222	1.10042		2	4.50798	0.840472		2	2.62572	0.386903		2	2.2301	0.863124		2	1.31263	1.13569		2	2.33295	1.17448
质量_A				质量_B				3	2.93438	0.282569		3	2.75148	0.920082		3	1.6665	1.51425		质量_B
t	x	y		t	x	y		质量_B				4	2.92235	0.793023		质量_B				t	x	y
0	0.854446	0.897599		1	1.29891	0.494095		t	x	y		5	2.8654	0.823692		t	x	y		0	1.58555	0.347006
1	1.86424	1.04432		2	2.64876	0.595971		1	0.304306	0.773806		6	2.95302	0.801786		0	0.127559	0.32507		1	1.90586	0.875523
2	3.23222	1.10042		3	4.20745	0.62144		2	1.59108	0.895528		质量_B				1	0.78593	0.67483		2	2.37032	1.1638
质量_C				质量_C				3	2.43879	0.656431		t	x	y		2	1.21799	1.00813		质量_C
t	x	y		t	x	y		4	3.01697	0.260833		0	0.135822	0.955132		3	1.61301	1.42784		t	x	y
0	0.595523	0.73793		1	0.280157	0.66219		质量_C				1	0.578337	0.94637		4	1.83109	1.45664		12	0.4431	0.192188
1	1.0098	0.932122		2	1.2225	1.00347		t	x	y		2	1.69558	0.516998		质量_C				13	0.758075	0.48047
2	1.67437	0.914861		3	2.1292	0.952535		4	0.226056	0.799889		3	2.52803	0.757972		t	x	y		14	0.982294	0.747397
3	2.87404	0.953699		4	3.27529	0.891409		5	0.591222	0.917264		4	2.80406	0.757972		14	0.2222	1.11923		15	1.10508	1.09974
质量_D				5	4.23801	0.845565		6	0.917264	1.28678		5	2.87854	0.757972		15	0.419711	1.19741		16	1.14779	1.46276
t	x	y		质量_D				7	1.23896	1.252		6	2.84349	0.771116		16	0.88057	1.27971		17	1.41472	1.73503
0	0.487638	0.720669		t	x	y		8	1.38676	1.18679		质量_C				质量_D				质量_D
1	0.919176	1.00117		1	0.101875	0.672377		9	1.29982	1.22157		t	x	y		t	x	y		t	x	y
2	1.54491	0.992538		2	1.15119	0.906691		10	1.23026	1.252		13	0.210304	0.924463		15	0.21397	1.13569		12	0.389714	0.0640626
3	2.71437	0.914861		3	2.04769	1.00347		11	1.48675	1.19114		14	0.52138	0.994565		16	0.576074	1.18507		13	0.656642	0.352345
质量_A				4	2.7761	0.820097		12	1.76497	1.25635		15	1.21801	0.78426		质量_E				14	0.875523	0.677996
t	x	y		5	4.04445	0.779347		13	2.14318	0.991167		16	1.79635	0.78426		t	x	y		15	1.08373	0.928908
3	3.34543	1.06368		6	4.35517	1.2276		14	2.52574	0.730333		17	2.22134	0.779879		27	0.115215	1.15626		16	1.13177	1.29193
				质量_E				15	2.72571	0.473847		18	2.51489	1.034		28	0.32507	1.2509		17	1.27591	1.64961
				t	x	y		16	2.96481	0.304306		19	2.77777	1.24868		29	0.559615	1.4443		质量_E
				7	1.11554	0.560314		质量_D				20	3.02751	1.36698		质量_A				t	x	y
				8	2.34313	0.748784		t	x	y		质量_D				t	x	y		26	0.240235	0.40573
				9	3.49942	0.753878		4	0.121722	0.769458		t	x	y		4	2.10989	1.59232		27	0.389714	0.55521
				质量_A				5	0.517319	0.808583		13	0.105152	1.05152		质量_A				28	0.453777	0.742059
				t	x	y		6	0.730333	1.12593		14	0.297931	0.981421		t	x	y		29	0.667319	0.907554
				6	4.5585	1.28032		7	1.06507	1.40415		15	0.906938	0.941988		14	0.00523996	1.04841		30	0.950262	1.15847
								8	1.31286	1.26069		16	1.60795	0.766735						31	1.03034	1.36133
								9	1.26069	1.27808		17	1.99351	0.766735						32	1.11042	1.61758
								10	1.20418	1.28243		18	2.42288	0.955132						33	1.13711	1.84714
								11	1.22157	1.23461		19	2.5587	1.23554						34	0.955601	2.05534
								12	1.69976	1.26939		20	2.91359	1.38889
								13	2.01711	1.10419		质量_E
								14	2.36054	0.856403		t	x	y
								15	2.60399	0.643389		14	0.175254	1.06028
								16	2.83874	0.352125		15	0.407465	1.02523
								17	3.09957	0.265181		16	0.512617	1.02962
								质量_E				17	0.5871	1.034
								t	x	y		18	0.679108	1.02962
								8	0.278222	0.721639		19	0.714159	1.02523
								9	0.517319	1.12158		20	0.696633	1.05152
								10	1.1694	1.29547		21	0.661583	1.02523
								11	1.16506	1.29982		22	0.626532	1.034
								12	1.60847	1.29113		23	0.749209	1.01209
								13	1.76063	1.24765		24	1.09972	1.07781
								14	2.25186	0.960736		25	1.53785	1.18734
								15	2.69555	0.561419		26	1.78321	1.26183
								16	2.76918	0.504278		27	2.04171	1.27059
								17	3.02567	0.321694		28	2.32211	1.33193
								质量_A				29	2.51051	1.38012
								t	x	y		30	2.66824	1.41517
								4	3.22366	0.0488161		31	2.82597	1.42832
								质量_A				32	2.98369	1.43708
								t	x	y
								17	3.18133	0.173187

## Sheet: 150509
质量_A			0	质量_A			3	质量_A			3	质量_A			4	质量_A			4	质量_A			2
t	x	y		t	x	y		t	x	y		t	x	y		t	x	y		t	x	y
0	0.882742	0.659061		0	0.481783	0.612265		0	0.207775	0.500357		0	0.834082	0.682823		0	0.347844	0.877699		0	0.549011	0.227891
1	1.9652	0.80685		1	1.9723	0.722674		1	1.20849	0.699651		1	1.62495	0.566138		1	0.679509	1.37924		1	1.04623	0.896027
2	3.17148	1.13039		2	3.59329	0.687544		2	2.28977	0.254419		2	2.32506	0.838403		质量_B				2	1.50719	1.38806
质量_B				质量_B				3	2.86645	-0.161132		3	2.96899	1.06313		t	x	y		3	1.82831	1.62631
t	x	y		t	x	y		质量_B				质量_B				0	0.141564	0.865565		质量_B
0	0.495294	0.718975		1	1.41524	0.617284		t	x	y		t	x	y		1	0.598615	1.22959		t	x	y
1	1.39401	0.858776		2	3.25705	0.712637		0	0.0932868	0.614845		0	0.522922	0.626642		质量_C				1	0.978896	0.652597
2	2.70415	1.02654		质量_C				1	0.865023	0.771736		1	1.39158	0.401915		t	x	y		2	1.38806	1.25858
3	3.2274	1.07447		t	x	y		2	2.02687	0.398589		2	2.08737	0.799508		7	0.299308	0.796805		3	1.73508	1.5797
质量_C				1	0.331225	0.567098		3	2.85373	-0.101767		3	2.76587	1.00695		8	0.469185	1.09207		质量_C
t	x	y		2	1.2697	0.622302		质量_C				质量_C				9	0.792761	1.35497		t	x	y
0	0.507277	1.22625		3	2.76523	0.838101		t	x	y		t	x	y		质量_D				6	0.310761	0.119125
1	1.09843	0.994582		4	4.13028	0.762822		2	0.360426	0.530039		4	0.108042	0.605033		t	x	y		7	0.549011	0.331478
2	2.24081	0.894725		质量_D				3	1.07704	0.449473		5	0.821117	0.868655		22	0.295263	0.258861		8	0.911565	0.580087
质量_D				t	x	y		4	1.82333	0.432512		6	1.30082	0.764935		23	0.420648	0.279084		9	1.11356	0.818336
t	x	y		2	1.25966	0.953528		5	2.41274	0.322264		7	1.84535	0.972375		24	0.679509	0.420648		10	1.31037	1.2793
1	0.559203	0.25963		3	2.33363	0.958547		6	2.79436	0.220496		8	2.26455	1.08042		25	1.04353	0.812984		11	1.59006	1.70918
2	1.41798	0.699004		4	3.56318	0.672488		7	3.05302	-4.44089e-16		9	2.70104	0.993983		26	1.41564	1.03949		质量_D
3	2.808	0.954639		质量_E				质量_D				10	3.05974	0.968053		27	1.73517	1.25386		t	x	y
质量_E				t	x	y		t	x	y		质量_D				28	2.08706	1.49249		25	1.55898	0.134663
t	x	y		49	0.612265	0.271003		2	0.0381628	0.487636		t	x	y		质量_E				26	1.56934	0.549011
46	0.659061	0.335522		50	1.44535	0.49182		3	0.631806	0.487636		11	0.164223	0.354377		t	x	y		27	1.83867	0.854592
47	1.1943	0.295579		51	2.17806	0.582154		4	0.979512	0.466434		12	0.401915	0.406237		56	0.222458	0.554123		28	2.14943	1.0773
48	1.84936	0.403425		52	3.18679	0.326207		5	1.29753	0.695411		13	0.626642	0.401915		57	0.622883	0.994995		29	2.28409	1.35699
49	2.3167	0.511271		53	3.9195	0.486801		6	1.78093	0.67845		14	0.62232	0.401915		58	1.13656	1.33071		30	2.23748	1.79723
50	2.83995	0.874753						7	2.11591	0.394349		15	0.59639	0.397593						质量_E
								8	2.27705	0.262899		16	0.643928	0.380307						t	x	y
								9	2.30249	0.114488		17	1.26625	0.449453						56	1.34145	0.31594
								10	2.36609	0.101767		18	1.59037	0.203118						57	1.65739	0.890847
								11	2.61627	-0.00424031		19	2.00525	0.28523						58	2.21158	1.11356
								12	2.7986	-0.144171		20	2.20837	0.302517						59	2.28409	1.41914
								13	2.90461	-0.318023		21	2.4331	0.462418						60	2.17532	1.79723
								质量_E				22	2.68808	0.583425						质量_B
								t	x	y		23	2.81773	0.656893						t	x	y
								52	0.432512	0.347705		24	2.95602	0.661215						0	0.446395	0.0229382
								53	0.937109	0.356186		质量_E
								54	1.64948	0.27138		t	x	y
								55	2.06927	0.0720853		54	0.358698	0.70011
								56	2.55691	-0.0296822		55	0.877298	0.350055
								57	2.95126	-0.0848062		56	1.41319	0.36302
												57	2.06144	0.46674
												58	2.51089	0.665537
												59	2.9517	0.898907

## Sheet: 150510
质量_A			0	质量_A			4	质量_A			3	质量_A			7	质量_A			4	质量_A			3
t	x	y		t	x	y		t	x	y		t	x	y		t	x	y		t	x	y
0	0.582263	0.776351		0	1.23856	1.00789		1	0.724877	0.400814		0	0.427605	0.017277		0	0.244521	0.28935		0	1.39935	0.447375
1	0.717281	0.90715		1	2.6827	0.671929		2	1.70133	0.251575		1	0.932956	-0.0129577		1	1.11257	0.537946		1	1.69066	1.17566
2	1.80586	0.561167		2	3.83601	0.290835		3	2.17037	-0.123656		2	1.95662	0.444882		2	1.91949	1.26336		2	2.12763	1.59182
3	2.81849	0.814325		质量_B				4	2.56265	-0.383759		3	2.74272	0.518309		质量_B				3	2.2993	1.99238
质量_B				t	x	y		5	2.87819	-0.673709		质量_B				t	x	y		质量_B
t	x	y		0	1.06305	0.937692		质量_B				t	x	y		1	0.721337	0.362706		t	x	y
0	0.42193	1.08436		1	2.15619	0.83239		t	x	y		0	0.133896	0.0647886		2	1.69127	1.01069		0	1.36293	0.187273
1	1.01263	1.22782		2	3.49503	0.33095		1	0.48183	0.319799		1	0.73859	-0.0518309		质量_E				1	1.57101	0.832326
2	1.49785	0.915588		质量_C				2	1.28346	0.379495		2	1.63699	0.354178		t	x	y		2	2.00799	1.46177
3	2.64972	0.746816		t	x	y		3	1.9657	0.0426398		3	2.4922	0.539905		71	0.171165	0.207843		3	2.39294	1.76869
质量_C				21	0.686972	0.531526		4	2.40915	-0.575638		质量_C				72	0.64798	0.725412		质量_C
t	x	y		22	1.49429	0.45631		5	2.78012	-0.677973		t	x	y		73	0.733563	1.4549		t	x	y
21	0.670869	1.30376		23	2.7529	0.58167		6	2.9123	-0.673709		23	0.552863	0.0129577		质量_B				25	0.301718	0.421365
22	1.56536	1.07592		24	4.00149	0.526512		质量_C				24	1.38216	0.215962		t	x	y		26	0.530608	1.04041
23	2.47251	1.16453		质量_D				t	x	y		25	2.06028	0.293708		0	-0.0321816	0.126858		27	0.567022	1.50859
24	2.97461	0.945123		t	x	y		23	0.349647	0.264367		26	2.56995	0.673801		质量_C				28	0.790709	1.92475
质量_D				21	0.606742	0.671929		24	0.980716	0.379495		质量_D				t	x	y		质量_D
t	x	y		22	1.17337	0.491411		25	1.40711	0.247311		t	x	y		24	0.505343	1.14517		t	x	y
21	0.358641	1.49785		23	2.46708	0.606742		26	1.9529	0.12792		23	0.332582	0.0431924		25	0.627906	1.45822		25	0.244496	0.213283
22	1.10546	1.32908		24	3.41982	0.50144		27	2.48164	-0.434926		24	1.14028	0.323943		26	0.639094	1.40788		26	0.541012	0.806315
23	2.20669	1.20672		25	4.45278	0.37608		28	2.70763	-0.660917		25	1.85727	0.254835		27	0.448899	1.31837		27	0.556618	1.31091
24	2.93241	0.974658		质量_E				质量_D				26	2.4922	0.544224		质量_D				28	0.619042	1.67506
25	3.21933	1.11811		t	x	y		t	x	y		27	2.98891	0.876806		t	x	y		29	0.806315	2.17445
质量_E				65	1.50432	0.862476		23	0.179087	0.230255		质量_E				24	0.436062	0.974008		质量_E
t	x	y		66	2.32167	0.551584		24	0.720613	0.379495		t	x	y		25	0.723003	1.49178		t	x	y
66	0.742597	1.60755		67	3.75077	0.561612		25	1.38153	0.332591		70	0.259154	-0.017277		26	0.620696	1.48475		71	0.286112	0.369345
67	1.61177	1.12233		质量_C				26	1.7525	0.234519		71	1.05821	0.116619		27	0.520867	1.38917		72	0.405759	0.801113
68	2.82693	1.0717		t	x	y		27	2.33666	-0.166295		72	2.07324	0.449201						73	0.546214	1.2693
质量_C				25	4.57752	0.475067		28	2.61809	-0.622542		73	2.63042	0.535586						74	0.530608	1.63344
t	x	y						29	2.98479	-0.695029		74	2.95004	0.492393						75	1.13925	1.94036
25	3.37268	1.10388						质量_E				质量_C								76	1.19127	2.36172
								t	x	y		t	x	y
								65	0.0596958	0.0895437		27	3.1471	1.05868
								66	0.724877	0.366703
								67	1.30478	0.285687
								68	1.72691	0.0895437
								69	1.91453	-0.0810157
								70	2.11067	-0.353911
								71	2.17037	-0.422134
								72	2.1789	-0.422134
								73	2.24286	-0.456246
								74	2.61809	-0.626806
								75	2.70763	-0.690765
								76	2.96347	-0.712085
								质量_A
								t	x	y
								0	0.154516	0.0934176
								质量_B
								t	x	y
								0	0.0551753	0.0437472
								质量_A
								t	x	y
								6	3.03185	-0.740335
								质量_C
								t	x	y
								29	3.17377	-0.736787
