# Supplementary material for: The Effect of ‘Hydraulic‐Visual’ Interaction on the Intensity of Fish Schooling in the Upstream Movement of Juvenile Silver Carp
Source: Ecol Evol. 2026 May 14;16(5):e73659. doi: 10.1002/ece3.73659 (PMC13175714; doi:10.1002/ece3.73659)
Supplement: Supplementary file 1 — Data S1: ece373659‐sup‐0001‐Supinfo.zip [file ECE3-16-e73659-s001.zip › 3_11-1605Fish trajectory.xlsx]

## Sheet: 160501
质量_A			0	质量_A			4	质量_A			6	质量_A			11	质量_A			5	质量_A			3
t	x	y		t	x	y		t	x	y		t	x	y		t	x	y		t	x	y
0	1.97354	1.16775		0	0.340972	0.743015		0	-0.450894	0.285813		0	0.0966953	0.404362		0	0.270821	0.455473		0	1.65765	0.402496
1	2.53372	1.29271		1	0.880421	0.646321		1	0.334014	0.488175		1	0.610938	0.483476		1	0.865808	0.894532		1	1.94363	1.36107
2	2.9043	1.30133		2	2.29011	0.783728		2	0.80506	0.736544		2	1.6658	0.694448		2	1.85882	1.06687		2	2.03896	2.12899
3	3.15422	1.32719		3	2.7176	0.910956		3	1.91416	0.612359		3	2.54045	0.742795		质量_B				质量_B
质量_B				4	3.12982	0.666678		4	2.54365	0.0471046		4	3.10304	0.874653		t	x	y		t	x	y
t	x	y		5	4.09676	0.631054		5	3.00185	-0.231241		质量_B				7	0.434956	0.54985		15	1.17571	0.100624
0	1.66329	0.935063		质量_B				6	3.06482	-0.346678		t	x	y		8	1.06277	0.59909		16	1.07509	0.270096
1	2.40014	1.17637		t	x	y		7	2.93008	0.0659014		7	0.246133	0.399967		9	1.8383	1.23101		17	1.06979	0.508415
2	2.75348	1.12035		0	0.106872	0.880421		8	2.78421	0.0158918		8	1.48999	0.584567		10	2.24864	1.3459		18	1.10157	0.873839
3	3.0508	1.15482		1	0.788817	0.564895		9	2.59251	0.257605		9	2.29431	0.777957		11	2.23223	1.28845		19	1.29752	1.46699
质量_C				2	1.6387	0.697212		10	2.47721	0.260383		10	2.88328	0.852676		12	2.07219	1.32949		20	1.40344	1.86949
t	x	y		3	2.66671	0.737925		11	2.41096	0.366709		质量_C				13	1.90806	1.28025		质量_C
0	1.35304	0.861809		4	2.9975	0.778639		12	2.33569	0.126897		t	x	y		14	1.84651	1.25152		t	x	y
1	2.10281	0.999698		5	3.83212	0.65141		13	2.3742	0.111143		8	0.988929	0.479081		15	1.74803	1.17766		16	1.03801	0.227728
2	2.68023	0.986771		质量_C				14	2.34444	0.0691318		9	1.87237	0.769167		16	1.74803	1.16125		17	0.990351	0.503119
3	2.94739	1.17206		t	x	y		15	2.28843	0.00261442		10	2.58001	0.8307		17	1.85061	1.39924		18	1.02742	0.879135
4	3.12837	1.23239		1	0.743015	0.763371		16	2.44071	0.00961624		11	3.02392	0.953767		质量_C				19	1.26045	1.52525
质量_D				2	1.38934	0.707391		17	2.70678	-0.0849084		质量_D				t	x	y		20	1.35048	1.89597
t	x	y		3	2.54966	0.732836		质量_B				t	x	y		7	0.147721	0.500609		质量_D
0	1.17206	0.853191		4	2.87536	0.743015		t	x	y		8	0.430733	0.342829		8	0.615503	0.67295		t	x	y
1	1.8098	0.956608		5	3.70489	0.788817		0	-0.327368	0.265961		9	1.65701	0.610938		9	1.44028	0.915048		28	1.56761	0.413088
2	2.54664	1.01693		质量_D				1	0.137031	0.51815		10	2.33827	0.786748		10	2.05578	1.43617		29	1.8483	1.04861
3	2.86121	1.12035		t	x	y		2	0.663746	0.710851		11	2.87888	0.817514		11	2.10912	1.35		30	1.96481	1.324
4	3.1456	1.32288		1	0.727747	0.824441		3	1.50735	0.749391		质量_E				12	2.01475	1.31307		31	1.82712	1.59939
质量_E				2	1.13488	0.661588		4	2.31669	0.188418		t	x	y		13	1.79317	1.29666		质量_E
t	x	y		3	2.1578	0.763371		5	2.92905	-0.346861		8	0.140648	0.426338		14	1.75213	1.23921		t	x	y
0	0.999698	0.762701		4	2.76849	0.717569		6	2.8495	-0.267496		9	1.2966	0.514243		15	1.69879	1.25563		28	1.46169	0.18536
1	1.56849	1.00401		5	3.51151	0.702302		7	3.13984	-0.156363		10	2.10532	0.751586		16	1.69879	1.20639		29	1.74238	0.974463
2	2.31396	1.13328		质量_E				8	2.92591	0.256216		11	2.68989	0.865862		17	1.73162	1.26794		30	1.86419	1.23397
3	2.81381	1.27979		t	x	y		9	2.68142	0.177034		12	3.0503	0.901024		质量_D				31	1.81653	1.47758
4	3.0982	1.36166		1	0.554716	0.514003		10	2.62307	0.289555						t	x	y
				2	0.900778	0.575073		11	2.51889	0.104798						24	0.151824	0.459576
				3	1.76593	0.849887		12	2.45637	0.027005						25	0.295442	0.533436
				4	2.69724	0.722658		13	2.51194	-0.0160587						26	0.488299	0.521126
				5	3.23669	0.656499		14	2.48694	-0.104965						27	0.664744	0.578573
								15	2.36886	-0.0785707						28	1.04225	0.783741
								16	2.59251	-0.200816						29	1.55107	0.964289
								17	2.90646	-0.271663						质量_E
								质量_C								t	x	y
								t	x	y						26	0.160031	0.533436
								0	-0.203843	0.312283						27	0.455473	0.422646
								1	0.132749	0.445352						28	0.832981	0.689364
								2	0.672311	0.650899						29	1.32949	0.874015
								3	0.972067	0.685157
								4	2.14112	0.351143
								5	2.68496	0.00856447
								6	3.00613	-0.274063
								7	3.15234	-0.26055
								8	2.80505	-0.209151
								9	2.99676	-0.142472
								质量_D
								t	x	y
								0	-0.161933	0.226256
								1	-0.00752625	0.349781
								2	0.466763	0.548126
								3	0.924962	0.745108
								4	1.94842	0.573819
								5	2.45372	0.0984914
								6	3.18012	-0.184146
								7	3.01469	-0.0942091
								8	2.87034	-0.0021672
								9	2.75365	0.13397
								10	2.62724	0.189536
								11	2.54111	0.253437
								12	2.48694	-0.11191
								13	2.53	-0.0688466
								14	2.37719	-0.103575
								15	2.48416	-0.000778046
								16	2.80922	-0.332786
								17	3.05788	-0.278609
								质量_E
								t	x	y
								0	-0.113405	0.239491
								1	-0.0670831	0.460072
								2	0.389683	0.578101
								3	0.740826	0.835035
								4	1.62725	0.839318
								5	2.25245	0.218394
								6	2.74671	-0.186925
								7	3.07316	-0.166087
								8	2.72031	-0.0952406
								9	2.3383	0.26455
								10	2.55778	0.371515
								11	2.42026	0.24927
								12	2.38136	-0.0285611
								13	2.42998	0.00338942
								14	2.38275	0.0311725
								15	2.18688	0.231211
								16	2.44248	-0.103575
								17	2.8495	-0.17859

## Sheet: 160502
质量_B			0	质量_A			7	质量_A			5	质量_A			9	质量_A			4	质量_A			3
t	x	y		t	x	y		t	x	y		t	x	y		t	x	y		t	x	y
0	0.635527	1.60375		0	0.569617	0.767965		0	0.55712	0.829202		0	0.288581	0.367285		0	0.0689611	0.62065		0	1.22066	-0.0589076
1	1.03646	1.43314		1	1.27655	1.00192		1	0.656451	0.997633		1	1.25926	0.445988		1	0.786968	0.868099		1	1.21196	-0.0458633
2	1.63787	1.18148		2	2.28355	0.925627		2	1.04946	1.06673		2	2.01569	0.673355		2	1.7078	1.26564		2	1.07334	1.11035
3	2.38003	1.07485		3	3.41261	0.722193		3	1.71887	0.738508		3	2.71528	0.887604		质量_B				质量_B
4	2.84921	1.1175		质量_B				4	2.3494	0.436195		质量_B				t	x	y		t	x	y
5	3.16058	1.29238		t	x	y		5	2.84174	0.0734189		t	x	y		1	0.588198	0.855929		0	1.10326	-0.198046
6	3.07527	1.01514		0	0.539101	0.940885		6	2.93676	-0.267763		0	0.109311	0.454733		2	1.4279	1.10743		1	1.29012	0.206208
质量_C				1	0.930713	0.930713		7	3.03609	-0.276401		1	1.03627	0.327933		质量_C				2	1.17909	0.957015
t	x	y		2	1.93263	0.930713		8	2.91447	-0.124503		2	1.79707	0.634003		t	x	y		质量_C
0	0.499038	1.53124		3	3.07186	0.732364		9	2.94442	-0.195644		3	2.4748	0.913839		1	0.458389	0.762629		t	x	y
1	0.878649	1.47152		质量_C				质量_B				4	3.09568	1.02315		2	1.20885	1.148		0	0.951075	-0.245875
2	1.4502	1.31797		t	x	y		t	x	y		质量_C				质量_D				1	1.27955	0.084598
3	2.1497	0.925567		0	0.279722	0.696763		0	0.380051	0.721233		t	x	y		t	x	y		2	1.2161	0.830118
4	2.75537	1.3393		1	0.813738	0.828996		1	0.613264	0.885346		1	0.572789	0.266719		1	0.300184	0.693668		质量_D
5	3.04115	1.25826		2	1.53593	0.986657		2	0.829202	1.07969		2	1.62655	0.690845		2	0.997908	1.16828		t	x	y
6	3.01982	1.08338		3	2.93963	0.879854		3	1.48997	0.803289		3	2.4267	1.00129		质量_E				0	0.759759	-0.285008
质量_D				质量_D				4	2.25007	0.492339		4	3.05196	0.975053		t	x	y		1	1.40644	0.084598
t	x	y		t	x	y		5	2.62149	0.133882		质量_D				1	0.31641	0.644989		2	1.15265	0.708509
0	0.302835	1.46299		0	0.122061	0.701849		6	2.91948	-0.202982		t	x	y		2	0.876212	1.00602		质量_E
1	0.780547	1.34783		1	0.767965	0.930713		7	3.05768	-0.220257		1	0.585906	0.376029						t	x	y
2	1.2412	1.47152		2	1.38844	1.08329		8	3.01556	-0.134488		2	1.46914	0.673355						0	0.659753	-0.324141
3	2.03881	1.06206		3	2.67008	0.869683		9	2.97437	-0.129496		3	2.36986	0.918211						1	1.27718	0.549825
4	2.55064	1.2284		质量_E				质量_C				4	2.93828	1.01878						2	1.11035	0.539312
5	2.92599	1.29238		t	x	y		t	x	y		质量_E
6	3.04541	1.1431		1	0.483157	0.874768		0	0.233213	0.716914		t	x	y
7	3.19896	1.13457		2	0.981572	0.9714		1	0.531207	0.906939		1	0.314815	0.371657
质量_E				3	2.21744	0.915455		2	0.69532	1.09696		2	1.48226	0.511575
t	x	y		4	4.367	1.25		3	1.36041	0.893983		3	2.2518	1.08436
0	0.191938	1.00234		4	4.152	1.016		4	2.14642	0.570076		4	2.80273	0.966308
1	0.5161	1.28385		4	4.035	0.933		5	2.52216	0.310951
2	1.1303	1.41607		4	3.537	0.919		6	2.84606	-0.1382
3	1.78715	1.03646		4	2.881	0.981		7	2.98426	-0.155475
4	2.29046	1.20708						8	3.00682	-0.193148
5	2.81082	1.27959						9	3.09118	-0.229825
6	2.83215	1.31371						质量_D
7	2.99423	1.00234						t	x	y
质量_A								0	0.0777377	0.608945
t	x	y						1	0.492339	0.803289
0	1.36063	1.30091						2	0.725552	1.0581
1	2.60182	0.814669						3	1.19198	1.01923
2	3.54458	1.10067						4	1.98231	0.760102
3	3.38402	1.09513						5	2.43146	0.215938
4	2.78224	1.16651						6	2.2803	0.500976
5	2.9097	1.25997						7	2.77696	0.0647814
6	2.94422	1.25134						8	3.05425	-0.251808
								质量_E
								t	x	y
								0	-0.0344164	0.553242
								1	0.462107	0.876708
								2	0.639176	0.954446
								3	0.919896	1.22653
								4	0.928533	1.11424
								5	1.58498	0.945808
								6	2.27167	0.492339
								7	2.87592	-0.189962
								8	2.92812	-0.0993315

## Sheet: 160503
质量_A			0	质量_A			6	质量_A			4	质量_A			3	质量_A			4	质量_A			2
t	x	y		t	x	y		t	x	y		t	x	y		t	x	y		t	x	y
0	0.552304	1.63122		0	0.437136	1.225		0	0.629554	1.09525		0	0.0567233	0.671953		0	0.428865	0.991246		0	1.31492	0.487791
1	1.23305	1.6141		1	1.11317	1.32157		1	1.53508	0.819283		1	0.798489	0.610866		1	1.43225	1.11667		1	1.39975	1.44217
2	1.71257	1.69116		2	2.34834	1.14875		2	2.55271	0.379457		2	1.98095	0.877029		质量_B				2	1.38915	2.24808
3	2.3291	1.53275		3	4.07147	0.970849		质量_B				3	2.8318	1.12574		t	x	y		质量_B
4	2.71014	1.64835		质量_B				t	x	y		质量_B				4	0.0485508	0.716124		t	x	y
5	3.23676	1.63979		t	x	y		2	0.595058	1.00039		t	x	y		5	0.509783	0.938649		5	0.94377	0.593833
质量_B				0	0.193153	1.25041		3	1.17287	1.09525		4	0.462513	0.676316		6	1.1369	1.33515		6	1.33612	1.24069
t	x	y		1	0.884438	1.29616		4	1.89729	0.763227		5	1.38318	0.711223		质量_C				7	1.55881	1.85573
0	0.261167	1.63122		2	1.80446	1.26566		5	2.46647	0.500194		6	2.28638	0.999203		t	x	y		质量_C
1	0.967603	1.57557		3	3.29377	0.965766		6	2.89336	0.12936		7	2.80126	1.08647		50	0.279167	0.728262		t	x	y
2	1.51134	1.58841		4	4.34595	0.752281		质量_C				8	3.08051	1.11701		51	0.477416	0.801088		55	1.03391	0.180271
3	2.00371	1.69116		5	4.3307	0.823443		t	x	y		质量_C				52	0.58261	0.942695		56	1.0127	0.387052
4	2.54317	1.66976		质量_C				11	0.49157	0.810659		t	x	y		53	0.683757	1.09644		57	0.996791	0.657458
5	2.98844	1.63979		t	x	y		12	1.01764	1.02626		46	0.305433	0.322886		54	0.938649	1.15308		58	1.17706	0.959677
质量_C				9	0.127074	0.808194		13	1.62563	0.754603		47	1.41372	0.44506		55	1.234	1.1369		59	1.40505	1.15055
t	x	y		10	0.833609	0.950517		14	2.16463	0.47001		48	1.91987	0.632683		56	1.51317	1.28255		60	1.65425	1.2778
2	0.637933	1.54988		11	1.49948	1.03693		15	2.55702	0.12936		49	2.56564	0.811579		质量_D				61	1.84512	1.2619
3	1.27158	1.54131		12	2.33309	0.838692		16	2.68207	0.00431201		50	2.77071	0.715586		t	x	y		质量_D
4	1.75967	1.59697		13	3.31919	0.721783		17	2.6562	0.0819283		51	2.75326	0.789763		50	0.141607	0.65139		t	x	y
5	2.10218	1.60125		14	4.17313	0.848857		18	2.63033	0.0991763		52	2.78817	0.916299		51	0.372223	0.748492		56	1.05511	0.334031
6	2.27344	1.63979		质量_D				19	2.60014	0.0991763		53	3.05869	0.977386		52	0.530013	0.841547		57	1.03391	0.593833
7	2.32053	1.58413		t	x	y		20	2.55271	0.133672		质量_D				53	0.63116	1.00743		58	1.15585	0.874843
8	2.42329	1.60554		10	0.564211	0.757364		21	2.57427	0.0258721		t	x	y		54	0.861777	1.11262		59	1.38384	1.05511
9	2.6973	1.48137		11	1.0166	1.00643		22	2.60014	-0.0388081		46	0.0698133	0.488693		55	1.11667	1.06407		60	1.58002	1.18767
10	2.84715	1.52419		12	1.9417	1.04201		23	2.72951	-0.103488		47	0.964296	0.43197		56	1.45248	1.18545		61	1.71257	1.18767
11	2.91993	1.50278		13	2.8973	0.914936		24	2.84593	-0.254409		48	1.75842	0.60214		57	1.65073	1.44439		质量_E
12	2.97559	1.45997		14	3.89864	0.859023		25	2.9796	-0.219913		49	2.19475	0.698133		质量_E				t	x	y
13	3.06122	1.43		质量_E				26	3.02703	-0.103488		50	2.67908	0.807216		t	x	y		56	0.996791	0.243896
14	3.18538	1.23733		t	x	y		27	2.95373	0.1078		质量_E				51	0.238708	0.691849		57	0.980885	0.53551
质量_D				10	0.299896	0.782779		28	2.89336	0.0474322		t	x	y		52	0.436957	0.687803		58	1.03921	0.827125
t	x	y		11	0.889521	1.01151		29	2.84593	0.146608		47	0.49742	0.414516		53	0.574518	0.906282		59	1.29371	1.0286
2	0.53946	1.51563		12	1.55539	1.06743		30	2.82868	0.181105		48	1.57516	0.554143		54	0.752537	1.01148		60	1.527	1.14525
3	1.01042	1.51134		13	2.66856	0.894604		31	2.80281	0.116424		49	1.98532	0.623956		55	1.01552	1.04789		61	1.67546	1.13465
4	1.62266	1.60554		14	3.61908	0.808194		32	2.764	0.112112		50	2.49146	0.859576		56	1.32706	1.15308
5	1.93521	1.60125						33	2.66914	0.202665		51	2.68781	0.737403		57	1.54958	1.35538
6	2.16212	1.67404						34	2.59583	0.224225		52	2.70526	0.872666
7	2.31197	1.62694						35	2.5484	0.336337		53	2.90598	0.938116
8	2.3291	1.44284						36	2.53115	0.344961
9	2.50464	1.48137						37	2.41904	0.383769
10	2.72299	1.47709						38	2.34142	0.573498
11	2.85571	1.45569						39	2.1905	0.784787
12	2.90709	1.45569						40	2.0094	0.711482
13	2.94562	1.45569						41	1.94903	0.638178
14	3.03981	1.26302						42	1.91453	0.694234
15	3.2496	1.23305						43	1.8671	0.68561
质量_E								44	1.84554	0.646802
t	x	y						45	2.0827	0.543314
2	0.325389	1.51991						46	2.39317	0.375145
3	0.834879	1.52847						47	2.78125	0.202665
4	1.43856	1.54988						48	3.00979	-0.142296
5	1.86242	1.64407						质量_D
6	2.03796	1.61838						t	x	y
7	2.26916	1.55416						11	0.228537	0.68561
8	2.24775	1.52419						12	0.883963	1.01332
9	2.38476	1.46425						13	1.45746	0.797723
10	2.65449	1.45997						14	1.99215	0.724418
11	2.7658	1.43428						15	2.52253	0.215601
12	2.83431	1.4514						16	2.71226	0.103488
13	2.89425	1.40003						17	2.66914	0.103488
14	2.9499	1.33152						18	2.57858	0.168169
15	3.16398	1.21164						19	2.49234	0.202665
								20	2.46647	0.228537
								21	2.48803	0.202665
								22	2.47078	0.168169
								23	2.60877	0.0258721
								24	2.74675	-0.163857
								25	2.84593	-0.232849
								26	2.91923	-0.150921
								27	2.84593	0.0560562
								28	2.82437	0.0560562
								29	2.81143	0.0862403
								30	2.81143	0.137984
								31	2.70363	0.0776163
								32	2.67345	0.120736
								33	2.55702	0.185417
								34	2.53546	0.219913
								35	2.4751	0.336337
								36	2.41904	0.422577
								37	2.36298	0.431201
								38	2.2595	0.590746
								39	2.14307	0.802035
								40	1.96628	0.840843
								41	1.81967	0.750291
								42	1.7938	0.694234
								43	1.88866	0.733042
								44	1.77655	0.694234
								45	1.85848	0.64249
								46	2.13445	0.426889
								47	2.55271	0.258721
								48	2.93648	-0.103488
								质量_E
								t	x	y
								11	0.181105	0.724418
								12	0.814971	0.987451
								13	1.25048	0.896899
								14	1.91885	0.672674
								15	2.3673	0.319089
								16	2.63464	0.116424
								17	2.52684	0.0560562
								18	2.50528	0.0733042
								19	2.47941	0.163857
								20	2.4406	0.176793
								21	2.45785	0.125048
								22	2.50959	0.0560562
								23	2.62602	-0.0517442
								24	2.70795	-0.0819283
								25	2.85024	-0.232849
								26	2.8718	-0.125048
								27	2.86749	-0.0819283
								28	2.77263	0.0388081
								29	2.80281	0.137984
								30	2.77263	0.172481
								31	2.72088	0.0603682
								32	2.6562	0.1078
								33	2.59152	0.176793
								34	2.47941	0.206977
								35	2.45785	0.280281
								36	2.36298	0.426889
								37	2.27674	0.457074
								38	2.14307	0.51313
								39	2.13014	0.771851
								40	1.96628	0.983139
								41	1.686	0.836531
								42	1.76361	0.814971
								43	1.77224	0.802035
								44	1.73343	0.797723
								45	1.87141	0.676986
								46	2.10858	0.504506
								47	2.50959	0.349273
								48	2.83299	0.012936
								49	2.98823	-0.237161

## Sheet: 160504
质量_A			0	质量_A			7	质量_A			6	质量_A			23	质量_A			6	质量_A			3
t	x	y		t	x	y		t	x	y		t	x	y		t	x	y		t	x	y
0	0.932833	0.581988		0	0.51319	0.503415		0	0.404505	0.525439		0	0.225609	0.655544		0	0.194136	0.62972		0	1.14921	-0.0122447
1	1.31257	0.660412		1	1.23166	0.586503		1	0.854881	0.950795		1	1.11953	0.647031		1	0.900113	0.829362		1	1.45951	0.747554
2	1.82026	0.875046		2	2.09675	0.527853		2	1.30526	0.796499		2	1.94961	0.702369		2	1.48185	1.00231		2	1.49511	1.32729
3	2.31557	1.003		3	3.09869	0.522965		3	2.18516	0.379484		3	2.46042	0.804532		质量_B				3	1.77481	1.76972
4	2.72007	0.850281		4	3.82205	0.488753		4	2.25188	0.195997		4	2.80948	0.830072		t	x	y		4	1.98331	2.16638
5	3.05441	1.04428		5	4.39877	0.821104		5	2.26022	0.0208508		5	3.0734	0.881154		0	0.318381	0.577802		质量_B
质量_B				质量_B				6	2.3186	-0.116764		质量_B				1	0.672137	0.841154		t	x	y
t	x	y		t	x	y		7	2.46873	-0.26689		t	x	y		2	1.27745	1.11237		0	1.03024	-0.123543
0	0.813133	0.520075		0	0.268814	0.425215		8	2.57715	-0.379484		0	0.0255407	0.600206		质量_C				1	1.38323	0.518711
1	1.21351	0.598499		1	0.913967	0.591391		9	2.64388	-0.341952		1	0.10642	0.612976		t	x	y		2	1.49511	1.20015
2	1.74184	0.722326		2	1.90125	0.591391		10	2.89409	-0.354463		2	1.08974	0.655544		0	0.294797	0.648553		3	1.58665	1.61716
3	2.31557	0.875046		3	2.83477	0.659816		11	3.09008	-0.26143		3	2.14116	0.706626		1	0.711443	0.699651		4	1.86126	2.05959
4	2.63339	0.837898		4	3.69986	0.562066		12	2.52011	-0.361619		4	2.65623	0.932235		2	1.34034	0.994448		质量_C
5	2.91407	0.982364		5	4.22771	0.664704		13	2.19728	-0.0877676		5	2.95421	0.906694		质量_D				t	x	y
6	3.14109	0.965853		质量_C				14	1.82324	0.215028		质量_C				t	x	y		0	1.12619	-0.196463
质量_C				t	x	y		15	1.44697	0.542314		t	x	y		0	0.0904043	0.495259		1	1.27135	0.488199
t	x	y		0	0.136851	0.45454		16	1.24659	0.898544		1	0.0936492	0.600206		1	0.514912	0.75861		2	1.54088	1.13404
0	0.751219	0.594371		1	0.86998	0.650041		17	1.36459	0.927488		2	0.664058	0.604463		2	1.16346	0.986587		3	1.66801	1.55613
1	1.06079	0.627392		2	1.73018	0.542515		18	1.30898	1.18198		3	1.81339	0.664058						4	1.77989	1.92228
2	1.70056	0.796623		3	2.73701	0.796667		19	1.44644	1.0333		4	2.55833	1.00886						质量_D
3	2.21238	0.850281		4	3.52879	0.45454		20	2.0131	0.699473		5	2.89887	0.962032						t	x	y
4	2.55084	0.928705		5	4.13485	0.679366		21	2.45073	0.463831		质量_D								0	1.00721	-0.3116
5	2.83565	1.01538		质量_D				22	2.77053	-0.0383125		t	x	y						1	1.18998	0.228843
6	3.15347	1.12683		t	x	y		质量_B				1	0.0808788	0.587436						2	1.48494	0.910287
质量_D				7	0.43499	0.562066		t	x	y		2	0.481016	0.702369						3	1.51036	1.58156
t	x	y		8	1.05571	0.601166		0	0.237699	0.475397		3	1.53244	0.638517						4	1.77989	2.08501
8	0.495309	1.1681		9	2.13096	0.840654		1	0.788159	0.884072		4	2.3242	0.99183
9	1.23827	1.46529		10	3.02538	0.630491		2	1.20517	0.846541		5	2.89461	0.996087
10	2.22889	1.45291		11	4.2717	0.830879		3	2.00167	0.55463		质量_C
11	2.76548	1.50244		质量_E				4	2.17265	0.191827		t	x	y
12	3.009	1.29606		t	x	y		5	2.15597	0.0500418		0	-0.133528	0.683292
13	3.18236	0.866791		7	0.185726	0.508303		6	2.12678	-0.0125105		质量_D
质量_E				8	0.757567	0.596278		7	2.35614	-0.183487		t	x	y
t	x	y		9	1.78395	0.762454		8	2.5146	-0.433696		0	-0.160305	0.788148
9	0.247655	0.986491		10	2.8592	0.747791		9	2.53962	-0.321102
10	1.2424	0.998874		11	4.17395	0.835767		10	2.91077	-0.204337
11	2.21238	1.21351						12	2.98373	-0.153329
12	2.96773	1.01126						13	2.68637	-0.209434
13	3.17411	0.693433						14	2.26558	-0.0467284
质量_A								15	1.74099	0.368452
t	x	y						16	1.16311	0.806074
6	3.31467	0.902817						17	1.34545	1.07818
								18	1.72136	0.859374
								19	1.99347	0.604094
								20	2.31888	0.500299
								21	2.706	0.0879246
								22	3.03422	-0.102834
								质量_C
								t	x	y
								0	0.162636	0.425356
								1	0.642203	0.675565
								2	0.979986	0.950795
								3	1.68057	0.617183
								4	2.12678	0.162636
								5	1.93078	0.187657
								6	2.10176	0.229358
								7	2.20184	-0.187657
								8	2.41452	-0.354463
								9	1.17433	1.02208
								10	2.80651	-0.158466
								12	3.06227	-0.492766
								13	2.84346	-0.192602
								14	2.53208	-0.00464931
								15	1.92333	0.329178
								16	1.24165	0.747163
								17	1.34545	0.982806
								18	1.93456	0.904258
								19	2.0664	0.733137
								20	2.36376	0.573236
								21	2.76211	0.155251
								22	3.05666	-0.0355073
								质量_D
								t	x	y
								7	0.312761	0.671394
								8	0.708926	0.942454
								9	2.55733	-0.358113
								10	2.18933	0.525439
								11	2.80234	0.133445
								12	2.88835	-0.461908
								13	2.52366	-0.158939
								14	2.13934	-0.0523389
								15	1.35106	0.461025
								16	1.03687	0.685447
								17	1.23885	0.845347
								18	1.38753	1.12307
								19	1.80271	0.834126
								20	2.09446	0.615315
								21	2.60501	0.315151
								22	2.89676	-0.0411178
								质量_E
								t	x	y
								7	0.170976	0.721436
								8	0.55463	0.767308
								9	0.959135	1.06339
								10	1.95997	0.775648
								11	2.67307	0.241869
								12	2.92745	-0.250209
								13	2.89065	-0.239328
								14	2.62629	-0.250343
								15	2.18096	0.347618
								16	1.3707	0.783631
								17	1.49132	1.08099
								18	1.91772	0.797658
								19	2.0636	0.691057
								20	2.55171	0.287099
								21	2.91921	-0.032702
								22	3.17105	-0.120177

## Sheet: 160505
质量_A			0	质量_A			8	质量_A			8	质量_A			9	质量_A			4	质量_A			5
t	x	y		t	x	y		t	x	y		t	x	y		t	x	y		t	x	y
0	0.455807	0.687931		0	0.286771	0.748791		0	0.112044	0.425769		0	0.234061	0.3823		0	0.16395	0.511367		0	1.40197	0.137648
1	0.793442	0.810323		1	0.631958	0.849692		1	0.52885	0.573668		1	1.22882	0.616361		1	0.417682	0.640185		1	1.39177	0.499611
2	1.24503	0.97492		2	0.977146	0.621337		2	0.688309	0.622222		2	2.07924	0.936245		2	0.569921	0.858785		2	1.45805	0.897261
3	1.90345	0.904234		3	1.52413	0.722238		3	0.904232	0.450877		3	2.75412	0.885532		3	1.21401	0.850978		3	1.3204	1.39687
4	2.4812	1.04837		4	2.12954	0.775344		4	1.36908	0.5862		质量_B				4	1.76051	1.13984		4	1.47844	1.76903
5	2.76813	0.920354		5	2.84116	0.716927		5	2.04986	0.365669		t	x	y		质量_B				5	1.46315	1.89648
6	3.0374	1.11458		6	3.96169	0.700996		6	2.57773	0.0463302		1	0.776303	0.499331		t	x	y		质量_B
7	3.25865	1.01322		7	4.42902	0.796586		7	2.75641	-0.29118		2	1.72035	0.694382		1	0.23031	0.566017		t	x	y
质量_B				质量_B				8	2.93013	-0.459936		3	2.43424	0.772402		2	0.456717	0.608956		1	1.40197	0.31608
t	x	y		t	x	y		质量_B				4	2.93357	0.830918		3	0.964181	0.901724		2	1.46824	0.693338
0	0.485949	0.624598		1	0.669132	0.892176		t	x	y		质量_C				4	1.51849	0.925145		3	1.33569	1.21334
1	0.777291	0.699641		2	0.764723	0.706306		1	0.292558	0.631424		t	x	y		5	2.03766	1.50287		4	1.36118	1.50903
2	1.10836	0.867383		3	1.21081	0.610716		2	0.649079	0.648269		1	0.390102	0.347191		质量_C				5	1.52942	1.76903
3	1.75285	0.832069		4	1.98615	0.711617		3	1.02398	0.700407		2	1.32245	0.643669		t	x	y		质量_C
4	2.24724	0.85414		5	2.74557	0.616027		4	1.55777	0.5862		3	2.11825	0.815314		1	0.144432	0.597246		t	x	y
5	2.61804	1.0572		6	3.7652	0.64789		5	2.18095	0.206336		4	2.77363	0.893334		2	0.44891	0.538692		1	1.3153	0.275296
6	2.86524	1.00423		7	4.25377	0.732859		6	2.50978	0.210334		质量_D				3	0.850978	0.800231		2	1.37648	0.841182
7	3.12127	1.07044		8	4.49275	0.775344		7	2.67719	-0.125154		t	x	y		4	1.5302	0.84317		3	1.24903	1.23373
8	3.13265	1.05653		质量_C				8	2.83517	-0.39548		1	0.163843	0.397904		5	2.02985	1.38967		4	1.30001	1.62119
质量_C				t	x	y		质量_C				2	1.17811	0.569549		质量_D				5	1.38158	1.83021
t	x	y		0	0.124143	0.712238		t	x	y		3	1.86469	0.795808		t	x	y		质量_D
0	0.419735	0.79234		1	0.568231	0.812518		1	0.127507	0.504834		4	2.52006	0.866027		2	0.413778	0.464524		t	x	y
1	0.794948	0.880626		2	0.568231	0.658511		2	0.551249	0.699952		5	3.00769	0.940146		3	0.757292	0.710449		1	1.25922	0.219217
2	1.2452	1.03954		3	0.92404	0.594784		3	0.785786	0.58367		质量_E				4	1.35454	0.823653		2	1.27452	0.769809
3	1.60717	0.880626		4	1.9596	0.812518		4	1.19742	0.682313		t	x	y		5	1.90494	1.38577		3	1.24903	1.11138
4	2.20752	0.893869		5	2.65529	0.73817		5	1.9101	0.555927		2	0.772402	0.448617		质量_E				4	1.3255	1.53452
5	2.60921	1.15431		6	3.78644	0.700996		6	2.40364	0.134601		3	1.56821	0.678778		t	x	y		5	1.51413	1.65178
6	2.85641	1.0572		7	4.21129	0.685064		7	2.71996	-0.106971		4	2.25869	0.830918		2	0.261539	0.44891		质量_E
7	2.98001	1.04395		8	4.39184	0.754102		8	2.80884	-0.212922		5	2.83214	0.979156		3	0.523078	0.632378		t	x	y
质量_D				质量_D				9	3.01246	-0.409522						4	1.2062	0.878303		1	1.33569	0.122354
t	x	y		t	x	y		质量_D								5	1.74099	1.30769		2	1.29491	0.570984
0	0.212264	0.876211		1	0.472641	0.770033		t	x	y										3	1.38668	1.10628
1	0.69342	0.880626		2	0.658511	0.801897		1	0.0776345	0.510397										4	1.17256	1.43766
2	1.16133	1.09693		3	0.82845	0.594784		2	0.507561	0.591693										5	1.71295	1.55491
3	1.57627	0.964497		4	1.60379	0.785965		3	0.762391	0.677678
4	2.1104	0.933597		5	2.41631	0.722238		4	1.13598	0.548906
5	2.52093	1.0572		6	3.61119	0.578853		5	1.78898	0.580502
6	2.79461	1.00864		7	4.07321	0.674443		6	2.39282	0.27858
7	2.93587	1.13224		8	4.41309	0.690375		7	2.62453	0.032829
8	3.19631	1.14107		质量_E				8	2.72634	-0.286647
质量_E				t	x	y		9	2.90253	-0.458933
t	x	y		1	0.334566	0.801897		质量_E
1	0.583063	0.880626		2	0.700996	0.950593		t	x	y
2	1.16133	0.942426		3	0.722238	0.674443		2	0.433078	0.759994
3	1.7396	0.82324		4	1.46572	0.764723		3	0.807977	0.757511
4	1.925	0.907111		5	2.62816	0.77131		4	1.01901	0.628407
5	2.50769	1.17197		6	3.3084	0.740161		5	1.67402	0.759961
6	2.71516	0.911526		7	4.43591	0.759743		6	2.23586	0.235719
7	2.89173	1.0881		质量_A				7	2.48586	-0.0198319
8	3.21838	1.20287		t	x	y		8	2.61675	-0.255931
				8	4.60205	0.85599		9	2.82544	-0.411017
								质量_E
								t	x	y
								1	-0.0787299	0.373369
								质量_A
								t	x	y
								9	3.12132	-0.449587

## Sheet: 160506
质量_A			0	质量_A			3	质量_A			6	质量_A			7	质量_A			5	质量_A			4
t	x	y		t	x	y		t	x	y		t	x	y		t	x	y		t	x	y
0	1.56999	1.34921		0	0.237522	0.513823		0	0.262513	0.836759		0	0.0794536	0.740173		0	0.0503468	0.786185		0	1.19481	0.0762644
1	1.94205	0.789085		1	0.96463	0.87253		1	0.968015	0.754724		1	0.623084	0.786173		1	0.364046	1.00306		1	1.41852	0.360985
2	2.5635	0.63781		2	1.51238	0.790124		2	2.0919	0.574246		2	1.53053	0.970171		2	0.735838	1.12312		2	1.42869	0.655874
3	3.18496	1.12026		3	2.92297	0.722261		3	2.63333	0.176376		3	2.42961	1.06635		3	1.43682	1.44457		3	1.34734	1.02703
质量_B				4	4.06211	0.717413		4	2.83842	-0.188681		4	2.74324	1.00362		质量_B				4	1.43377	1.45919
t	x	y		质量_B				5	2.66614	-0.533229		质量_B				t	x	y		5	1.56088	1.76933
0	0.2984	0.843848		t	x	y		6	2.83842	-0.192783		t	x	y		13	0.25948	0.507341		6	1.4236	1.89136
1	0.232404	1.27063		4	0.499281	0.901614		质量_B				14	0.0501812	0.167271		14	0.453121	0.592543		质量_B
3	0.408981	1.31013		5	0.843445	0.901614		t	x	y		15	0.359632	0.146362		15	1.07665	0.79393		t	x	y
4	1.20543	1.31013		6	1.5754	1.07612		5	0.16407	0.627569		16	1.63507	0.505994		质量_C				12	1.15922	0.0457586
5	2.05287	1.21989		7	2.76301	0.998562		6	0.615264	0.824453		17	2.75997	0.777809		t	x	y		13	1.60155	0.737222
6	2.97094	1.16496		8	3.62585	0.644703		7	0.968015	0.721909		质量_C				35	0.336936	0.58867		14	1.86085	1.25074
质量_C				9	4.13967	0.780429		8	1.48894	0.836759		t	x	y		36	0.623526	0.735838		15	1.91169	1.61172
t	x	y		10	4.3578	0.921004		9	1.98115	0.496313		16	0.0878172	0.179816		37	0.747456	0.944971		16	2.16082	1.88627
3	0.369748	1.51806		质量_C				10	2.5554	-0.0287123		17	0.129635	0.209088		38	1.05728	1.01855		质量_C
4	0.985717	1.31405		t	x	y		11	2.99839	-0.0779334		18	0.0627265	0.129635		39	1.18121	0.863641		t	x	y
5	2.31574	1.31013		4	0.42657	0.857988		12	3.0271	-0.176376		28	0.790354	0.518539		40	1.35549	1.33225		37	1.02194	0.244046
6	2.83362	1.19243		5	0.765887	0.751345		质量_C				29	1.7898	0.82799		质量_D				38	1.29141	0.523682
质量_D				6	1.207	0.969478		t	x	y		30	2.19961	0.965989		t	x	y		39	1.07279	0.894835
t	x	y		7	2.35098	0.819209		6	0.479906	0.697299		31	2.85197	1.02035		35	0.251734	0.565433		40	0.955847	0.905004
3	0.26774	1.56515		8	3.49981	0.731956		7	0.750622	0.775232		质量_D				36	0.46474	0.64289		41	1.05753	1.02194
4	0.922943	1.27874		9	4.02818	0.87253		8	1.28385	0.791639		t	x	y		37	0.685491	0.879132		42	1.14905	1.27107
5	1.82924	1.24735		10	4.12513	0.833751		9	1.89091	0.623467		28	0.242543	0.451631		38	0.902369	0.975953		43	1.30666	1.57105
6	2.63746	1.17673		质量_D				10	2.48156	0.143562		29	0.974352	0.627265		39	1.16185	0.817167		质量_D
7	3.24558	1.21989		t	x	y		11	2.87533	-0.0574246		30	1.82325	0.773627		40	1.37873	1.28191		t	x	y
质量_E				4	0.164811	0.751345		12	2.94916	-0.151765		31	2.31252	0.7569		质量_E				38	1.19989	0.396575
t	x	y		5	0.688329	0.843445		质量_D				32	2.61779	0.882353		t	x	y		39	1.11854	0.818571
4	0.836629	1.24343		6	0.921004	0.911309		t	x	y		33	2.49652	0.974352		35	0.0658381	0.491849		40	0.960931	0.838908
5	1.70762	1.23951		7	1.90502	0.969478		6	0.344548	0.65218		34	2.26652	0.886535		36	0.340809	0.538323		41	0.9711	0.915173
6	2.64138	1.24735		8	3.19443	0.76104		7	0.772584	0.842308		35	2.3167	0.94508		37	0.623526	0.809421		42	1.07279	1.18464
7	3.13572	1.26305		9	3.94093	0.756192		8	1.22303	0.820227		36	2.38779	0.982716		38	0.82104	0.879132		43	1.18464	1.51512
				10	4.12513	0.882225		9	1.89207	0.734113		37	2.50488	0.978534		39	1.17347	0.755202		质量_E
				质量_E				10	2.51984	0.141489		38	2.74742	0.965989		40	1.34387	1.15798		t	x	y
				t	x	y		11	2.80908	-0.0670965		质量_E				41	1.54913	1.45618		38	1.05753	0.269468
				4	0.0290843	0.635008		12	2.91091	-0.0334747		t	x	y						39	1.09312	0.706717
				5	0.368401	0.891919		质量_E				29	0.798718	0.581266						40	0.869414	0.762644
				6	0.76104	0.862835		t	x	y		30	1.8358	0.698356						41	0.894835	0.82874
				7	1.73052	1.07612		6	0.225394	0.603159		31	2.27906	0.698356						42	0.9711	1.09312
				8	3.00053	0.794972		7	0.745468	0.719967		32	2.42961	0.786173						43	1.12871	1.38293
				9	3.81005	0.76104		8	1.04638	0.689952		33	2.32925	0.87399
				10	3.97971	0.785277		9	1.74634	0.69216		34	2.27488	0.811263
				质量_A				10	2.43304	0.107024		35	2.15779	0.882353
				t	x	y		11	2.78413	-0.140278		36	2.19961	0.915808
				5	4.53507	0.933616		12	2.87675	-0.0809486		37	2.27488	0.970171
												38	2.57597	0.953443
												39	2.96069	0.978534

## Sheet: 160507
质量_A			0	质量_A			8	质量_A			4	质量_A			6	质量_A			4	质量_A			3
t	x	y		t	x	y		t	x	y		t	x	y		t	x	y		t	x	y
0	1.00163	1.44272		0	0.607444	0.70306		0	0.10506	0.453669		0	0.348289	0.319265		0	0.314217	0.650877		0	1.57871	0.146721
1	1.20839	1.3784		1	1.70422	0.821174		1	0.654238	0.678115		1	1.54311	0.69174		1	1.03691	0.749631		1	1.74304	0.933143
2	1.74597	1.08893		2	2.67725	0.888668		2	1.43264	0.878684		2	2.59765	0.923933		2	1.60699	1.09976		2	1.78999	1.29114
3	2.21462	0.964877		3	4.03275	0.714309		3	2.07732	0.46322		3	3.11041	0.948119		质量_B				3	1.71957	1.61393
4	2.44435	0.98785		质量_B				4	2.67903	-0.0811828		质量_B				t	x	y		4	1.62566	1.87802
5	2.69247	1.07055		t	x	y		5	3.01331	-0.444118		t	x	y		0	0.269328	0.561101		质量_B
6	3.00031	0.932714		0	0.0506203	0.641191		质量_B				0	0.149958	0.420849		1	1.00998	0.655366		t	x	y
7	3.24382	1.1165		1	1.22614	0.624317		t	x	y		1	1.06905	0.71109		2	1.69228	1.05487		0	1.49068	0.117376
质量_B				2	2.34541	0.821174		0	0.0382037	0.348608		2	2.20099	0.885234		质量_C				1	1.66088	0.909668
t	x	y		3	3.68403	0.674937		1	0.563504	0.716319		3	2.92659	1.03035		t	x	y		2	1.70196	1.33809
0	0.91893	1.38299		质量_C				2	1.12223	0.711543		质量_C				40	0.0807985	0.614967		3	1.61393	1.63153
1	1.04299	1.41056		t	x	y		3	1.99614	0.663789		t	x	y		41	0.37706	0.691276		4	1.67261	1.86629
2	1.38299	1.19001		1	0.843672	0.658064		4	2.52622	0.10506		33	0.0919095	0.445036		42	0.852874	1.06834		质量_C
3	2.02624	1.0292		2	1.9067	0.838047		5	2.95601	-0.324731		34	0.314427	0.391825		43	1.47233	1.01896		t	x	y
4	2.4076	1.06596		3	3.0091	0.748056		质量_C				35	1.03519	0.488572		44	1.76859	1.47233		42	1.19137	0.258228
5	2.63733	1.00163		4	4.07212	0.697435		t	x	y		36	1.48506	0.686903		质量_D				43	1.27353	0.551669
6	2.91301	0.914335		质量_D				3	0.506199	0.802277		37	1.72693	0.715927		t	x	y		44	1.22658	0.933143
7	3.15193	1.0292		t	x	y		4	0.72587	0.993295		38	1.82368	0.773975		156	0.215463	0.632922		45	1.30875	1.34983
质量_C				1	0.658064	0.613068		5	1.00285	1.04583		39	2.18164	0.788487		157	0.359105	1.00549		46	1.52003	1.70783
t	x	y		2	1.50174	0.708684		6	1.3037	1.06493		40	2.43802	0.822348		158	0.709232	1.13118		质量_D
0	0.831632	1.52083		3	2.52539	0.759305		7	1.47562	1.04583		41	2.7718	0.880397		159	0.888784	1.35113		t	x	y
1	1.07515	1.28191		4	3.8134	0.658064		8	1.82423	0.692442		42	3.00399	0.894909		160	1.23891	1.4454		158	0.757078	0.134983
2	1.36002	1.06136		5	4.38709	0.832423		9	2.28267	0.324731		质量_D								159	0.974225	0.510588
3	1.98029	0.928119		质量_E				10	2.65993	0.10506		t	x	y						160	0.962487	0.950749
4	2.30192	0.960282		t	x	y		11	2.81275	-0.0477546		153	0.0822348	0.648204						161	1.25006	1.33222
5	2.51327	1.03839		1	0.53995	0.545574		12	2.94646	-0.205345		154	0.769138	0.614343						162	1.53176	1.51416
6	2.84409	0.983255		2	1.15302	0.579321		13	3.08017	-0.233997		155	1.62051	0.633692
7	3.09679	1.0338		3	2.31729	0.86617		质量_D				156	2.05587	1.05454
质量_D				4	3.56592	0.624317		t	x	y		157	2.46705	1.1271
t	x	y		5	4.33085	0.956161		3	0.205345	0.678115		158	2.6944	1.01584
0	0.840821	1.50245						4	0.592157	0.759298		159	2.97013	0.923933
1	0.969471	1.25434						5	0.840481	1.03627
2	1.16245	1.13028						6	1.22729	1.14611
3	1.75056	0.997039						7	1.40398	1.04105
4	2.23759	1.05677						8	1.66664	0.730645
5	2.45814	1.08434						9	2.13463	0.444118
6	2.72922	1.01082						10	2.55965	0.0955092
7	3.03247	1.05217						11	2.71724	-0.0477546
8	3.20247	1.1165						12	2.82707	-0.186243
质量_E								13	2.92258	-0.181467
t	x	y						质量_E
0	0.707576	1.47488						t	x	y
1	0.905146	1.22218						3	0.143264	0.682891
2	1.13028	1.07974						4	0.520525	0.826154
3	1.68164	0.928119						5	0.759298	1.06015
4	2.21003	0.960282						6	0.940765	1.07925
5	2.46273	1.00623						7	1.3419	1.12223
6	2.72003	1.10272						8	1.58068	0.897786
7	3.0095	1.10731						9	2.01524	0.46322
质量_A								10	2.51189	0.224447
t	x	y						11	2.69336	0.062081
8	3.24996	1.12504						12	2.76499	-0.0716319
质量_B								13	2.8605	-0.128937
t	x	y						14	2.81752	-0.334282
8	3.31836	1.07423

## Sheet: 160508
质量_A			0	质量_A			12	质量_A			7	质量_A			3	质量_A			3	质量_A			2
t	x	y		t	x	y		t	x	y		t	x	y		t	x	y		t	x	y
0	0.600825	1.25061		0	0.293661	0.703235		0	0.682655	0.931375		0	0.193055	0.691779		0	0.310017	0.675986		0	1.11351	0.511437
1	1.15714	1.11709		1	0.61356	0.817915		1	1.72516	0.830829		1	1.49081	0.718592		1	0.91478	1.31612		1	1.61847	1.48899
2	1.83363	1.08148		2	0.734276	1.18006		2	2.70945	0.132298		2	2.60088	1.05108		质量_B				2	1.83211	2.0069
3	2.45225	1.00137		3	0.637703	1.24646		质量_B				质量_B				t	x	y		质量_B
4	2.54127	0.943517		4	0.993816	1.01106		t	x	y		t	x	y		26	0.172593	0.503786		t	x	y
5	2.66143	1.29511		5	2.30359	0.962775		2	0.402185	1.02663		23	0.403039	0.371396		27	0.333073	0.661777		30	1.23651	0.0647389
6	2.61692	1.40637		6	4.34973	0.962775		3	0.280471	0.687947		24	1.24253	0.625785		28	0.347565	0.727969		31	1.45662	0.686232
7	2.53681	1.41973		质量_B				4	0.328098	0.693239		25	1.97936	0.687661		29	0.736409	0.787284		32	1.46957	1.00993
8	2.36769	1.41083		t	x	y		5	0.275179	0.730282		26	2.49282	0.763878		30	1.06594	1.06409		33	1.43406	1.32428
9	2.19857	1.29956		0	0.0643002	0.642876		14	0.894331	0.687947		27	2.70141	0.85614		31	1.60636	1.23215		34	1.74352	1.7749
10	2.63918	1.01028		1	0.516987	0.636841		15	1.07955	0.714407		28	2.92204	0.972471		质量_C				35	2.11027	1.64633
11	3.04418	1.16604		2	0.504915	1.07142		16	1.77808	0.687947		质量_C				t	x	y		36	2.01137	1.86517
质量_B				3	0.637703	1.05935		17	2.33902	0.291055		t	x	y		28	0.245411	0.602748		37	2.06788	2.07921
t	x	y		4	0.710133	1.0352		18	2.62478	0.0582109		23	0.284339	0.42943		29	0.657322	0.826827		质量_C
0	0.409451	1.2417		5	1.41029	1.05935		19	2.84175	-0.0899623		24	1.06097	0.542807		30	0.904469	0.90921		t	x	y
1	0.992473	1.26841		6	2.56313	1.12574		20	2.82588	-0.439228		25	1.77674	0.714822		31	1.4416	1.20249		31	1.44425	0.499017
2	1.68231	1.09929		7	3.87894	0.805843		23	2.77296	-0.30693		26	2.30851	0.775042		32	1.97873	1.43316		32	1.35285	0.88292
3	1.97605	1.01028		8	4.4282	1.21024		24	2.89996	-0.365141		27	2.55615	0.865092		质量_D				33	1.39551	1.22417
4	2.51011	1.00137		质量_C				质量_C				28	2.79478	0.901112		t	x	y		34	1.73371	1.61416
5	2.58577	1.08593		t	x	y		t	x	y		质量_D				29	0.324498	0.727969		35	1.88817	1.61623
6	2.56797	1.41083		1	0.275554	0.769629		4	0.179925	0.724991		t	x	y		30	0.762771	0.85319		36	1.91863	1.64212
7	2.4478	1.38857		2	0.384199	1.0171		5	0.121714	0.693239		24	0.67549	0.304716		31	1.31638	1.16954		37	2.13642	1.91169
8	2.38105	1.33517		3	0.456628	0.980882		14	0.650904	0.804369		25	1.74407	0.534304		32	1.77442	1.3343		质量_D
9	2.19412	1.2239		4	0.667882	1.14385		15	0.867872	0.75145		26	2.22405	0.679638		质量_E				t	x	y
10	2.32764	1.04588		5	0.879136	0.986918		16	1.58757	0.693239		27	2.56408	0.79881		t	x	y		31	1.40391	0.316495
11	2.91956	1.04588		6	1.79054	1.11971		17	2.24377	0.396893		28	2.82526	1.03909		29	0.0180368	0.596157		32	1.30134	0.820811
质量_C				7	2.8106	0.793772		18	2.58774	0.216968		质量_E				30	0.706751	0.721378		33	1.34749	1.13024
t	x	y		8	3.92119	0.685127		19	2.75179	-0.0317514		t	x	y		31	1.22741	1.08386		34	1.73214	1.49608
0	0.373846	1.31291		质量_D				20	2.73062	-0.433936		24	0.334983	0.305727						35	1.81933	1.6431
1	0.867858	1.27286		t	x	y		21	2.72004	-0.481563		25	1.11334	0.240489						36	1.81933	1.52856
2	1.47313	1.10374		1	0.39627	0.721342		24	2.81	-0.243427		26	1.93668	0.492442						37	2.02105	1.66362
3	1.91819	1.08593		2	0.237439	1.0142		25	3.01109	-0.470979		27	2.46983	0.728647						质量_E
4	2.3855	0.765495		3	0.402703	1.01234		质量_D				28	2.6408	0.796135						t	x	y
5	2.58577	1.23725		4	0.567336	1.29298		t	x	y		29	3.00073	0.92886						31	1.33046	0.121175
6	2.50121	1.40637		5	0.829631	1.01678		14	0.597985	0.735574										32	1.37139	0.717882
7	2.48341	1.46868		6	1.64786	0.69484		15	0.799077	0.735574										33	1.4274	1.12287
8	2.27868	1.42863		7	2.68203	0.88287		16	1.39706	0.709115										34	1.54588	1.46538
9	2.22083	1.35742		8	3.69856	0.659585		17	2.14322	0.576817										35	1.75699	1.65926
10	2.14072	1.04143		9	4.46934	0.722095		18	2.47661	0.254011										36	1.92932	1.46107
11	2.78605	1.06813		质量_E				19	2.7785	-0.00690871										37	2.01765	1.6054
12	3.15099	1.05923		t	x	y		20	2.78379	-0.277384
质量_D				2	0.302933	0.990143		23	2.68757	-0.347454
t	x	y		3	0.223635	1.04088		质量_E
0	0.209176	1.24615		4	0.624448	1.16439		t	x	y
1	0.680934	1.48648		5	0.592962	0.929804		14	0.468158	0.714871
2	1.40637	1.2417		6	1.62071	1.21447		15	0.595494	0.749929
3	1.83363	1.10819		7	2.5656	0.949998		16	1.20083	0.705603
4	2.30984	1.02363		8	3.53034	0.649388		17	1.97241	0.644101
5	2.50566	1.22835		9	4.34905	0.722776		18	2.48679	0.330996
6	2.4211	1.26396						19	2.63187	0.0602656
7	2.3944	1.39302						20	2.71184	-0.290738
8	2.22083	1.53544						21	2.63594	-0.491605
9	2.10511	1.27286						22	2.62948	-0.380021
10	2.01165	1.16604						23	2.5731	-0.45401
11	2.23418	1.02808
12	3.03083	1.06813
质量_E
t	x	y
1	0.458407	1.32626
2	1.21945	1.26841
3	1.86033	1.2061
4	2.37659	1.12154
5	2.21637	1.00137
6	2.38995	1.32626
7	2.3855	1.50429
8	2.32319	1.35297
9	2.08286	1.19275
10	2.0072	1.23725
11	2.18077	1.02808
12	2.95517	1.10819

## Sheet: 160509
质量_A			0	质量_A			6	质量_A			11	质量_A			19	质量_A			7	质量_A			6
t	x	y		t	x	y		t	x	y		t	x	y		t	x	y		t	x	y
0	1.72166	1.55895		0	0.307507	0.693398		0	-0.168262	0.444631		0	0.222371	0.477237		0	0.437227	0.546661		0	1.30487	0.0363851
1	2.00511	1.43822		1	0.319566	0.874285		1	-0.0751072	0.494313		1	0.659417	0.375893		1	0.713228	0.904876		1	1.50186	0.542523
2	2.54575	1.03405		2	0.482364	0.916492		2	0.449659	0.604395		2	1.1788	0.458235		2	1.0274	1.03407		2	1.59936	1.0026
3	3.11264	0.918571		3	0.554719	0.699428		3	0.3634	0.883547		3	1.71086	0.667257		3	1.20295	1.15346		3	1.69991	1.42307
质量_B				4	0.821536	0.81955		4	0.564773	0.833333		4	2.28409	0.942785		4	1.57776	1.28476		4	1.81569	1.77041
t	x	y		5	1.1348	0.923353		5	0.660903	0.680512		5	2.65463	0.949119		5	1.8752	1.41221		5	2.08381	1.95627
0	0.651513	1.46188		6	1.99497	0.866021		6	0.813725	0.521528		6	3.05683	0.923783		质量_B				6	2.08571	1.89279
1	1.3531	0.943101		7	2.3467	0.774446		7	1.11376	0.483469		质量_B				t	x	y		质量_B
2	2.06795	0.787385		8	3.23124	0.69952		8	1.69589	0.406584		t	x	y		0	0.228465	0.585951		t	x	y
3	2.79451	0.787385		9	4.05333	0.793177		9	2.10008	0.290158		0	0.0703553	0.417064		1	0.482997	0.731481		0	1.19357	-0.00161864
4	3.01711	0.745112		10	4.38841	0.89724		10	2.37248	0.287961		1	0.352218	0.318887		2	0.950021	0.900528		1	1.43178	0.472445
5	3.23544	0.830695		质量_B				11	2.41641	0.158355		2	1.05846	0.531076		3	1.00263	1.09055		2	1.49881	0.91424
质量_C				t	x	y		12	2.35929	-0.140399		3	1.69819	0.740097		4	1.39769	1.19777		3	1.6085	1.32252
t	x	y		0	0.219663	0.782771		13	2.43838	-0.19971		4	2.1194	0.790769		5	1.75079	1.27934		4	1.73342	1.63939
0	0.393564	1.49598		1	0.300832	0.809827		14	2.37907	-0.153579		5	2.46777	0.983956		质量_C				5	2.08686	1.874
1	0.839089	1.29027		2	0.365351	0.863939		15	2.50867	-0.219481		6	2.85731	0.942785		t	x	y		6	2.10335	1.91857
2	1.80511	0.745058		3	0.511039	0.712008		16	2.93703	-0.368858		质量_C				0	0.167056	0.625569		质量_C
3	2.4699	0.74898		4	0.61302	0.712008		17	3.00365	-0.316132		t	x	y		1	0.419942	0.72346		t	x	y
4	2.91702	0.752902		5	0.852364	0.855614		18	3.12941	-0.372025		0	0.0311035	0.46618		2	0.76589	0.902034		0	1.13385	-0.0260496
5	3.15234	0.847032		6	1.72649	1.01171		质量_B				1	0.390904	0.409741		3	0.995371	1.06312		1	1.34267	0.302777
质量_D				7	2.32589	0.857696		t	x	y		2	0.867817	0.464769		4	1.36975	1.12926		2	1.53608	0.732251
t	x	y		8	2.93778	0.855614		0	-0.162051	0.33595		3	1.38424	0.629854		5	1.65657	1.26608		3	1.62906	1.15086
0	0.372226	1.52412		9	3.85561	0.757796		1	0.219882	0.506734		4	1.9444	0.837269		质量_D				4	1.66325	1.47055
1	1.13975	1.23246		10	4.34471	0.818152		2	0.37386	0.658668		5	2.36487	0.998121		t	x	y		5	2.00516	1.74749
2	1.52525	0.853335		质量_C				3	0.460403	0.891367		6	2.76418	1.00377		1	0.332286	0.696001		6	2.15902	1.93383
3	2.25294	0.700865		t	x	y		4	0.649933	0.841564		质量_D				2	0.557894	0.955669		质量_D
4	2.85035	0.635719		0	0.195321	0.839551		5	0.662384	0.660334		t	x	y		3	0.97857	0.944365		t	x	y
5	3.04856	1.07511		1	0.190077	0.793671		6	0.839463	0.636816		1	0.154018	0.320614		4	1.28632	1.10524		0	1.1067	-0.169921
6	3.14307	1.0774		2	0.276593	0.817267		7	1.18255	0.538593		2	0.669326	0.35198		5	1.65151	1.32849		1	1.34528	0.248219
7	3.18945	1.26778		3	0.490261	0.771387		8	1.76586	0.482748		3	1.22272	0.598432						2	1.43247	0.726893
质量_E				4	0.52041	0.662587		9	2.19241	0.37426		4	1.72011	0.768708						3	1.52649	1.14915
t	x	y		5	0.747186	0.758279		10	2.4513	0.283032		5	2.22645	0.92106						4	1.61368	1.48764
1	0.30286	0.790687		6	1.20598	0.954905		11	2.40939	0.0685219		6	2.60285	0.986033						5	1.89404	1.66544
2	0.327749	0.516909		7	2.15241	0.840862		12	2.41679	-0.1164		7	2.99045	0.954667						6	2.04448	1.87229
3	0.769527	0.764243		8	2.73443	0.783185		13	2.42418	-0.256941		质量_D
4	1.38864	0.768909		9	3.69659	0.741238		14	2.36747	-0.271735		t	x	y
5	1.33886	1.30713		10	4.17373	0.734683		15	2.5376	-0.296391		0	-0.156398	0.335648
6	1.84629	0.570525		质量_D				16	2.79156	-0.249544
7	2.03455	0.594058		t	x	y		17	2.9395	-0.296391
8	1.90904	1.12354		2	0.0801821	0.885257		18	2.96416	-0.367895
9	1.06819	1.2138		3	0.353807	0.761449		质量_C
10	1.13042	0.977354		4	0.477614	0.638682		t	x	y
11	1.72775	0.675576		5	0.523392	0.799944		0	-0.261416	0.283163
12	1.74953	1.17646		6	0.964521	0.86861		1	0.0894659	0.522259
13	1.20508	1.25735		7	1.99035	0.918549		2	0.292472	0.509847
14	0.949971	1.4378		8	2.58234	0.818671		3	0.490657	0.860885
15	1.06508	1.59646		9	3.68928	0.700657		4	0.719022	0.839966
16	1.10864	1.65869		10	4.15434	0.771356		5	0.673698	0.61683
17	1.16775	1.45958						6	0.8149	0.470398
18	1.89575	0.806243						7	0.841049	0.519209
19	2.3314	0.790158						8	1.41632	0.662155
20	2.35913	0.52671						9	2.05915	0.435557
21	2.53384	0.865033						10	2.34423	0.103418
22	3.24653	1.10352						11	2.35051	0.11442
								12	2.42739	-0.0415466
								13	2.45723	-0.157588
								14	2.32413	-0.196733
								15	2.4494	-0.255452
								16	2.73517	-0.212392
								17	2.87113	-0.291972
								18	2.92858	-0.289413
								质量_D
								t	x	y
								0	-0.252101	0.224165
								1	0.0459938	0.584363
								2	0.263626	0.610879
								3	0.333921	0.751469
								4	0.527232	0.889862
								5	0.89628	0.698747
								6	1.38176	0.610879
								7	1.97048	0.512026
								8	2.26923	0.265994
								9	2.38346	0.116617
								10	2.43618	0.320912
								11	2.50428	-0.0261695
								12	2.47792	-0.239251
								13	2.30438	-0.353481
								14	2.46254	-0.349087
								15	2.74372	-0.302956
								16	2.78546	-0.190923
								17	2.86893	-0.32712
								18	2.8887	-0.355677

## Sheet: 160510
质量_A			0	质量_A			5	质量_A			13	质量_A			13	质量_A			5	质量_A			3
t	x	y		t	x	y		t	x	y		t	x	y		t	x	y		t	x	y
0	0.944168	0.22029		0	0.74824	0.391281		0	0.279411	0.789732		0	0.123393	0.51946		0	0.0859202	0.660091		0	1.41515	0.582233
1	1.31198	0.357441		1	1.40724	0.3295		1	0.500691	1.08214		1	0.776289	0.463561		1	0.552719	0.974601		1	1.41062	1.34786
2	2.12204	0.531779		2	2.01132	0.542302		2	0.883979	1.03077		2	1.64607	0.758706		2	1.1089	1.12027		2	1.51482	1.8779
3	2.39153	0.416283		3	2.97767	0.323338		3	1.2238	0.999158		3	2.22712	0.938006		3	1.82731	1.51258		3	1.31095	1.94133
4	3.1265	0.706773		4	3.21416	0.471141		4	1.89159	0.627723		4	2.79137	1.06931		质量_B				质量_B
5	2.67502	0.727772		5	3.37506	0.435681		5	2.28674	0.323464		质量_B				t	x	y		t	x	y
6	3.2875	1.02876		6	3.519	0.452666		6	2.52777	0.058718		t	x	y		1	0.322031	0.84034		0	1.42421	0.246991
质量_B				7	3.56519	0.668828		7	2.78066	0.0745237		1	0.173214	0.552812		2	0.758315	1.07425		1	1.36079	1.10322
t	x	y		8	3.89036	0.707626		8	2.94267	-0.0558734		2	1.37032	0.565361		3	1.5862	1.30816		2	1.62354	1.69669
0	0.802587	0.237789		9	4.20259	0.835106		9	2.92292	0.058718		3	2.18847	0.884088		质量_C				3	1.32907	1.85525
1	1.20507	0.339286		10	4.27465	1.05681		10	2.93082	-0.194173		4	2.60759	1.03216		t	x	y		质量_C
2	1.83155	0.51428		11	4.38919	1.21755		11	3.0217	-0.328522		5	2.99658	0.994513		1	0.117574	0.728482		t	x	y
3	2.20254	0.437282		质量_B				12	3.03356	-0.340376		质量_C				2	0.559912	1.02399		1	1.39703	0.654718
4	2.71352	0.643775		t	x	y		质量_B				t	x	y		3	1.10075	1.07603		2	1.54653	1.52907
5	2.97951	0.77677		0	0.197129	0.432343		t	x	y		1	0.298697	0.412271		4	1.89436	1.48492		3	1.18863	1.83713
质量_C				1	0.99157	0.304863		0	0.0739368	0.560549		2	0.8709	0.447407		质量_D				质量_D
t	x	y		2	1.58648	0.380612		1	0.453274	0.971498		3	1.94002	0.79123		t	x	y		t	x	y
0	0.655592	0.23079		3	2.1352	0.594926		2	0.706165	1.05448		4	2.38674	0.961887		1	0.0630374	0.765218		1	1.42874	0.292294
1	0.99158	0.307787		4	3.05897	0.358441		3	0.995407	1.05493		5	2.84349	0.956868		2	0.409545	0.97359		2	1.44233	1.11681
2	1.49556	0.50028		5	3.38783	0.55428		4	1.50951	0.844411		质量_D				3	0.798194	1.09768		3	1.3336	1.77824
3	1.97155	0.598277		6	3.53009	0.497007		5	2.20531	0.392359		t	x	y		4	1.62466	1.24284		质量_E
4	2.51753	0.615776		7	3.40446	0.604164		6	2.51333	0.317017		2	0.368968	0.462464		质量_E				t	x	y
5	3.1755	0.77677		8	3.68713	0.676218		7	2.69947	0.141957		3	1.49832	0.741037		t	x	y		2	1.31548	0.922007
质量_D				9	4.13423	0.7649		8	2.80362	-0.0375344		4	2.22612	0.936791		2	0.362719	0.830773		3	1.47404	1.56531
t	x	y		10	4.22846	0.945958		9	2.87453	-0.0862851		5	2.71801	1.0422		3	0.540655	1.09534
0	0.533097	0.160792		11	4.32453	1.15104		10	2.80583	-0.0619097		质量_E				4	1.2126	1.14684
1	0.841086	0.314787		12	4.47418	1.03834		11	2.9122	-0.197082		t	x	y
2	1.27157	0.538779		质量_C				12	2.93879	-0.354414		2	0.20333	0.56787
3	1.82105	0.587777		t	x	y		质量_C				3	0.986345	0.587948
4	2.31453	0.605276		1	0.788216	0.45665		t	x	y		4	1.86222	0.9393
质量_E				2	1.21954	0.565303		0	0.0203916	0.569634		5	2.50971	1.12251
t	x	y		3	2.71269	0.487929		1	0.319544	0.753558		6	3.0016	1.15011
0	0.614542	0.232865		4	3.02713	0.273916		2	0.612049	1.03055		质量_D
1	0.702958	0.252513		5	3.22962	0.379276		3	0.860234	1.01282		t	x	y
2	1.10378	0.547233		6	3.36626	0.479698		4	1.29234	0.777933		1	-0.0099913	0.615554
3	2.09207	0.52955		7	3.22303	0.575181		5	2.1344	0.567418		质量_B
4	2.30053	0.593027		8	3.59015	0.568596		6	2.40475	0.274914		t	x	y
				9	4.04781	0.782609		7	2.5931	0.108718		0	0.000593146	0.572494
				10	4.18115	0.817181		8	2.72163	0.0178642
				11	4.23713	1.15466		9	2.78367	-0.0685576
				12	4.4676	1.0954		10	2.81691	-0.0153749
				质量_D				11	2.84129	-0.183787
				t	x	y		12	2.83021	-0.307879
				1	0.422782	0.475176		13	2.97868	-0.245833
				2	0.890938	0.605607		质量_D
				3	1.54775	0.614924		t	x	y
				4	2.7822	0.582316		1	0.162212	0.698159
				5	3.19911	0.533404		2	0.505683	1.00174
				6	3.262	0.370365		3	0.842507	1.06157
				7	3.24569	0.472847		4	1.10842	0.957424
				8	3.35516	0.568341		5	1.79536	0.74691
				9	3.95142	0.694115		6	2.28065	0.405654
				10	4.11213	0.903737		7	2.53327	0.155253
				11	4.17735	1.11103		8	2.75265	0.153037
				12	4.43355	1.03184		9	2.81248	-0.0198068
				质量_E				10	2.8568	0.0245121
				t	x	y		11	2.79032	-0.112876
				2	0.683645	0.503125		12	2.80583	-0.294584
				3	1.16112	0.552037		13	2.92993	-0.168275
				4	2.28609	0.729052		质量_E
				5	3.0943	0.27487		t	x	y
				6	3.16883	0.30282		1	0.100166	0.57185
				7	3.24802	0.337757		2	0.425909	0.884298
				8	3.25501	0.498467		3	0.804836	0.844411
				9	3.7814	0.638215		4	1.01535	1.01282
				10	4.11912	0.745356		5	1.64911	0.802308
				11	4.0539	0.992244		6	2.1765	0.461053
				12	4.27051	1.10171		7	2.43355	0.230595
				质量_A				8	2.67288	0.148605
				t	x	y		9	2.73492	0.0112164
				12	4.60232	1.01892		10	2.76373	0.0732628
								11	2.75487	-0.0663416
								12	2.79254	-0.201514
								13	2.85458	-0.170491
								14	2.94544	-0.267993
								质量_D
								t	x	y
								0	-0.0113564	0.458779
								质量_E
								t	x	y
								0	-0.0708706	0.361677
